# Supplementary material for: Identifying Hub Genes and miRNAs Associated with Alzheimer’s Disease: A Bioinformatics Pathway to Novel Therapeutic Strategies
Source: Biomolecules. 2024 Dec 20;14(12):1641. doi: 10.3390/biom14121641 (PMC11726968; doi:10.3390/biom14121641)
Supplement: Supplementary file 1 [file biomolecules-14-01641-s001.zip]

Archive with 1 entries (1 files):
- Gasc. E - Supplementary Material.xlsx
