# Supplementary material for: Identifying Hub Genes and miRNAs Associated with Alzheimer’s Disease: A Bioinformatics Pathway to Novel Therapeutic Strategies
Source: Biomolecules. 2024 Dec 20;14(12):1641. doi: 10.3390/biom14121641 (PMC11726968; doi:10.3390/biom14121641)
Supplement: Supplementary file 1 [file biomolecules-14-01641-s001.zip › Gasc. E - Supplementary Material.xlsx]

## Sheet: Table S1
Supplementary Material Table S1. Table of GSE138260 Sample Set Information.
	ID	Group	Site of onset	Gender	Age	Biopsied muscle
	1	Control	-	Male	69	Temporal Cortex
	2	Control	-	Male	62	Temporal Cortex
	3	Control	-	Female	76	Temporal Cortex
	4	Control	-	Male	84	Temporal Cortex
	5	Control	-	Male	67	Temporal Cortex
	6	Control	-	Female	62	Temporal Cortex
	7	Control	-	Male	72	Temporal Cortex
	8	Control	-	Female	60	Temporal Cortex
	9	Control	-	Female	58	Temporal Cortex
	10	Control	-	Female	75	Temporal Cortex
	11	Control	-	Female	21	Temporal Cortex
	12	Control	-	Female	64	Temporal Cortex
	13	Control	-	Female	55	Temporal Cortex
	14	Control	-	Male	86	Temporal Cortex
	15	Control	-	Male	65	Temporal Cortex
	16	Control	-	Male	41	Temporal Cortex
	17	Control	-	NA	37	Temporal Cortex
	18	Control	-	Female	85	Temporal Cortex
	19	Control	-	Male	83	Temporal Cortex
	20	AD	Brain	Female	76	Temporal Cortex
	21	AD	Brain	Male	79	Temporal Cortex
	22	AD	Brain	Female	98	Temporal Cortex
	23	AD	Brain	Female	73	Temporal Cortex
	24	AD	Brain	Female	81	Temporal Cortex
	25	AD	Brain	Female	85	Temporal Cortex
	26	AD	Brain	Female	79	Temporal Cortex
	27	AD	Brain	Female	87	Temporal Cortex
	28	AD	Brain	Male	87	Temporal Cortex
	29	AD	Brain	Male	52	Temporal Cortex
	30	AD	Brain	Male	87	Temporal Cortex
	31	AD	Brain	Female	82	Temporal Cortex
	32	AD	Brain	Male	76	Temporal Cortex
	33	AD	Brain	Female	77	Temporal Cortex
	34	AD	Brain	Male	76	Temporal Cortex
	35	AD	Brain	Male	80	Temporal Cortex
	36	AD	Brain	Female	82	Temporal Cortex

## Sheet: Figure S1
Supplementary Material Figure S1. Figure of Gene Ontology (GO) function and pathway enrichment analysis of up-regulated DEGs and down-regulated DEGs. (a) BP of up-regulated DEGs; (b) CC of up-regulated DEGs; (c) MF of up-regulated DEGs; (d) BP of down-regulated DEGs; (e) CC of down-regulated DEGs; and (f) MF of down-regulated DEGs
				(a)									(b)
				(c)									(d)
				(e)									(f)

## Sheet: Table S2
Supplementary MaterialTable S2. Table of miRNAs and their up-regulated hub genes. Each target gene is associated with one or more miRNAs.
	Gene Target	miRNA	Accession	Regulation
	CD2	hsa-miR-106a-5p	MIMAT0000103	up
		hsa-miR-106b-5p	MIMAT0000680	up
		hsa-miR-129-2-3p	MIMAT0004605	up
		hsa-miR-137-3p	MIMAT0000429	up
		hsa-miR-17-5p	MIMAT0000070	up
		hsa-miR-182-5p	MIMAT0000259	up
		hsa-miR-197-3p	MIMAT0000227	up
		hsa-miR-20a-5p	MIMAT0000075	up
		hsa-miR-26a-5p	MIMAT0000082	up
		hsa-miR-26b-5p	MIMAT0000083	up
		hsa-miR-27a-3p	MIMAT0000084	up
		hsa-miR-28-5p	MIMAT0000085	up
		hsa-miR-3140-3p	MIMAT0015008	up
		hsa-miR-3161	MIMAT0015035	up
		hsa-miR-34a-5p	MIMAT0000255	up
		hsa-miR-3681-3p	MIMAT0018109	up
		hsa-miR-4323	MIMAT0016875	up
		hsa-miR-4689	MIMAT0019778	up
		hsa-miR-4705	MIMAT0019805	up
		hsa-miR-4786-5p	MIMAT0019954	up
		hsa-miR-508-5p	MIMAT0004778	up
		hsa-miR-513a-5p	MIMAT0002877	up
		hsa-miR-520a-5p	MIMAT0002833	up
		hsa-miR-520f-3p	MIMAT0002830	up
		hsa-miR-525-5p	MIMAT0002838	up
		hsa-miR-532-3p	MIMAT0004780	up
		hsa-miR-541-3p	MIMAT0004920	up
		hsa-miR-544a	MIMAT0003164	up
		hsa-miR-548c-3p	MIMAT0003285	up
		hsa-miR-551b-5p	MIMAT0004794	up
		hsa-miR-570-3p	MIMAT0003235	up
		hsa-miR-654-5p	MIMAT0003330	up
		hsa-miR-939-5p	MIMAT0004982	up
	CDC25A	hsa-let-7a-3p	MIMAT0004481	up
		hsa-let-7a-5p	MIMAT0000062	up
		hsa-let-7b-5p	MIMAT0000063	up
		hsa-let-7c-5p	MIMAT0000064	up
		hsa-let-7d-5p	MIMAT0000065	up
		hsa-let-7e-5p	MIMAT0000066	up
		hsa-let-7f-2-3p	MIMAT0004487	up
		hsa-let-7f-5p	MIMAT0000067	up
		hsa-let-7g-5p	MIMAT0000414	up
		hsa-let-7i-5p	MIMAT0000415	up
		hsa-miR-100-3p	MIMAT0004512	up
		hsa-miR-100-5p	MIMAT0000098	up
		hsa-miR-101-3p	MIMAT0000099	up
		hsa-miR-103a-3p	MIMAT0000101	up
		hsa-miR-105-5p	MIMAT0000102	up
		hsa-miR-106a-5p	MIMAT0000103	up
		hsa-miR-106b-5p	MIMAT0000680	up
		hsa-miR-107	MIMAT0000104	up
		hsa-miR-1180-3p	MIMAT0005825	up
		hsa-miR-1184	MIMAT0005829	up
		hsa-miR-1200	MIMAT0005863	up
		hsa-miR-122-5p	MIMAT0000421	up
		hsa-miR-1224-3p	MIMAT0005459	up
		hsa-miR-1225-3p	MIMAT0005573	up
		hsa-miR-1226-3p	MIMAT0005577	up
		hsa-miR-1237-3p	MIMAT0005592	up
		hsa-miR-124-3p	MIMAT0000422	up
		hsa-miR-1245a	MIMAT0005897	up
		hsa-miR-1246	MIMAT0005898	up
		hsa-miR-125a-3p	MIMAT0004602	up
		hsa-miR-125b-5p	MIMAT0000423	up
		hsa-miR-1260a	MIMAT0005911	up
		hsa-miR-1275	MIMAT0005929	up
		hsa-miR-128-3p	MIMAT0000424	up
		hsa-miR-1281	MIMAT0005939	up
		hsa-miR-1293	MIMAT0005883	up
		hsa-miR-1295b-5p	MIMAT0022293	up
		hsa-miR-1305	MIMAT0005893	up
		hsa-miR-130a-3p	MIMAT0000425	up
		hsa-miR-130b-3p	MIMAT0000691	up
		hsa-miR-130b-5p	MIMAT0004680	up
		hsa-miR-132-3p	MIMAT0000426	up
		hsa-miR-135b-5p	MIMAT0000758	up
		hsa-miR-138-5p	MIMAT0000430	up
		hsa-miR-139-5p	MIMAT0000250	up
		hsa-miR-140-3p	MIMAT0004597	up
		hsa-miR-140-5p	MIMAT0000431	up
		hsa-miR-141-3p	MIMAT0000432	up
		hsa-miR-141-5p	MIMAT0004598	up
		hsa-miR-142-3p	MIMAT0000434	up
		hsa-miR-142-5p	MIMAT0000433	up
		hsa-miR-146a-5p	MIMAT0000449	up
		hsa-miR-147a	MIMAT0000251	up
		hsa-miR-148a-5p	MIMAT0004549	up
		hsa-miR-148b-3p	MIMAT0000759	up
		hsa-miR-148b-5p	MIMAT0004699	up
		hsa-miR-149-5p	MIMAT0000450	up
		hsa-miR-151a-5p	MIMAT0004697	up
		hsa-miR-155-5p	MIMAT0000646	up
		hsa-miR-15a-5p	MIMAT0000068	up
		hsa-miR-15b-3p	MIMAT0004586	up
		hsa-miR-15b-5p	MIMAT0000417	up
		hsa-miR-16-1-3p	MIMAT0004489	up
		hsa-miR-16-2-3p	MIMAT0004518	up
		hsa-miR-16-5p	MIMAT0000069	up
		hsa-miR-17-5p	MIMAT0000070	up
		hsa-miR-182-5p	MIMAT0000259	up
		hsa-miR-1827	MIMAT0006767	up
		hsa-miR-183-5p	MIMAT0000261	up
		hsa-miR-184	MIMAT0000454	up
		hsa-miR-188-3p	MIMAT0004613	up
		hsa-miR-18a-3p	MIMAT0002891	up
		hsa-miR-18a-5p	MIMAT0000072	up
		hsa-miR-18b-5p	MIMAT0001412	up
		hsa-miR-191-5p	MIMAT0000440	up
		hsa-miR-1912-3p	MIMAT0007887	up
		hsa-miR-1915-3p	MIMAT0007892	up
		hsa-miR-192-5p	MIMAT0000222	up
		hsa-miR-193a-3p	MIMAT0000459	up
		hsa-miR-193b-3p	MIMAT0002819	up
		hsa-miR-194-3p	MIMAT0004671	up
		hsa-miR-194-5p	MIMAT0000460	up
		hsa-miR-195-3p	MIMAT0004615	up
		hsa-miR-195-5p	MIMAT0000461	up
		hsa-miR-196a-5p	MIMAT0000226	up
		hsa-miR-196b-5p	MIMAT0001080	up
		hsa-miR-19a-3p	MIMAT0000073	up
		hsa-miR-19b-3p	MIMAT0000074	up
		hsa-miR-200a-3p	MIMAT0000682	up
		hsa-miR-200c-3p	MIMAT0000617	up
		hsa-miR-205-5p	MIMAT0000266	up
		hsa-miR-20a-5p	MIMAT0000075	up
		hsa-miR-20b-5p	MIMAT0001413	up
		hsa-miR-21-3p	MIMAT0004494	up
		hsa-miR-21-5p	MIMAT0000076	up
		hsa-miR-211-3p	MIMAT0022694	up
		hsa-miR-214-3p	MIMAT0000271	up
		hsa-miR-216b-5p	MIMAT0004959	up
		hsa-miR-218-5p	MIMAT0000275	up
		hsa-miR-219a-1-3p	MIMAT0004567	up
		hsa-miR-22-5p	MIMAT0004495	up
		hsa-miR-221-3p	MIMAT0000278	up
		hsa-miR-222-3p	MIMAT0000279	up
		hsa-miR-23a-3p	MIMAT0000078	up
		hsa-miR-23a-5p	MIMAT0004496	up
		hsa-miR-23b-3p	MIMAT0000418	up
		hsa-miR-23c	MIMAT0018000	up
		hsa-miR-24-3p	MIMAT0000080	up
		hsa-miR-25-3p	MIMAT0000081	up
		hsa-miR-25-5p	MIMAT0004498	up
		hsa-miR-2682-5p	MIMAT0013517	up
		hsa-miR-26a-1-3p	MIMAT0004499	up
		hsa-miR-26a-5p	MIMAT0000082	up
		hsa-miR-26b-5p	MIMAT0000083	up
		hsa-miR-27a-3p	MIMAT0000084	up
		hsa-miR-27a-5p	MIMAT0004501	up
		hsa-miR-27b-3p	MIMAT0000419	up
		hsa-miR-29a-3p	MIMAT0000086	up
		hsa-miR-29a-5p	MIMAT0004503	up
		hsa-miR-29b-3p	MIMAT0000100	up
		hsa-miR-29c-3p	MIMAT0000681	up
		hsa-miR-302a-3p	MIMAT0000684	up
		hsa-miR-302b-3p	MIMAT0000715	up
		hsa-miR-302c-3p	MIMAT0000717	up
		hsa-miR-302d-3p	MIMAT0000718	up
		hsa-miR-302e	MIMAT0005931	up
		hsa-miR-30a-3p	MIMAT0000088	up
		hsa-miR-30b-3p	MIMAT0004589	up
		hsa-miR-30c-1-3p	MIMAT0004674	up
		hsa-miR-30c-2-3p	MIMAT0004550	up
		hsa-miR-30e-3p	MIMAT0000693	up
		hsa-miR-31-5p	MIMAT0000089	up
		hsa-miR-3120-3p	MIMAT0014982	up
		hsa-miR-3121-3p	MIMAT0014983	up
		hsa-miR-3138	MIMAT0015006	up
		hsa-miR-3146	MIMAT0015018	up
		hsa-miR-3156-5p	MIMAT0015030	up
		hsa-miR-3163	MIMAT0015037	up
		hsa-miR-3189-3p	MIMAT0015071	up
		hsa-miR-3192-5p	MIMAT0015076	up
		hsa-miR-320a-3p	MIMAT0000510	up
		hsa-miR-320b	MIMAT0005792	up
		hsa-miR-320c	MIMAT0005793	up
		hsa-miR-320d	MIMAT0006764	up
		hsa-miR-320e	MIMAT0015072	up
		hsa-miR-323a-5p	MIMAT0004696	up
		hsa-miR-324-3p	MIMAT0000762	up
		hsa-miR-330-3p	MIMAT0000751	up
		hsa-miR-335-3p	MIMAT0004703	up
		hsa-miR-335-5p	MIMAT0000765	up
		hsa-miR-339-3p	MIMAT0004702	up
		hsa-miR-339-5p	MIMAT0000764	up
		hsa-miR-33a-5p	MIMAT0000091	up
		hsa-miR-33b-5p	MIMAT0003301	up
		hsa-miR-340-5p	MIMAT0004692	up
		hsa-miR-34a-5p	MIMAT0000255	up
		hsa-miR-34b-5p	MIMAT0000685	up
		hsa-miR-34c-5p	MIMAT0000686	up
		hsa-miR-3609	MIMAT0017986	up
		hsa-miR-3622b-5p	MIMAT0018005	up
		hsa-miR-3647-3p	NA	up
		hsa-miR-3652	MIMAT0018072	up
		hsa-miR-3658	MIMAT0018078	up
		hsa-miR-365a-3p	MIMAT0000710	up
		hsa-miR-365b-3p	MIMAT0022834	up
		hsa-miR-3689a-3p	MIMAT0018118	up
		hsa-miR-3689b-3p	MIMAT0018181	up
		hsa-miR-3689c	MIMAT0019007	up
		hsa-miR-371a-5p	MIMAT0004687	up
		hsa-miR-372-3p	MIMAT0000724	up
		hsa-miR-373-3p	MIMAT0000726	up
		hsa-miR-373-5p	MIMAT0000725	up
		hsa-miR-374a-3p	MIMAT0004688	up
		hsa-miR-374a-5p	MIMAT0000727	up
		hsa-miR-378a-3p	MIMAT0000732	up
		hsa-miR-378a-5p	MIMAT0000731	up
		hsa-miR-378i	MIMAT0019074	up
		hsa-miR-382-5p	MIMAT0000737	up
		hsa-miR-3925-3p	MIMAT0019228	up
		hsa-miR-3928-3p	MIMAT0018205	up
		hsa-miR-423-3p	MIMAT0001340	up
		hsa-miR-423-5p	MIMAT0004748	up
		hsa-miR-424-5p	MIMAT0001341	up
		hsa-miR-425-5p	MIMAT0003393	up
		hsa-miR-4251	MIMAT0016883	up
		hsa-miR-4268	MIMAT0016896	up
		hsa-miR-429	MIMAT0001536	up
		hsa-miR-4292	MIMAT0016919	up
		hsa-miR-4308	MIMAT0016861	up
		hsa-miR-4323	MIMAT0016875	up
		hsa-miR-4324	MIMAT0016876	up
		hsa-miR-4329	MIMAT0016923	up
		hsa-miR-4420	MIMAT0018933	up
		hsa-miR-4435	MIMAT0018951	up
		hsa-miR-4458	MIMAT0018980	up
		hsa-miR-4462	MIMAT0018986	up
		hsa-miR-449a	MIMAT0001541	up
		hsa-miR-449b-5p	MIMAT0003327	up
		hsa-miR-449c-5p	MIMAT0010251	up
		hsa-miR-4500	MIMAT0019036	up
		hsa-miR-4524a-5p	MIMAT0019062	up
		hsa-miR-4524b-5p	MIMAT0022255	up
		hsa-miR-4530	MIMAT0019069	up
		hsa-miR-454-3p	MIMAT0003885	up
		hsa-miR-454-5p	MIMAT0003884	up
		hsa-miR-4646-5p	MIMAT0019707	up
		hsa-miR-4653-3p	MIMAT0019719	up
		hsa-miR-4662a-5p	MIMAT0019731	up
		hsa-miR-4664-3p	MIMAT0019738	up
		hsa-miR-4670-3p	MIMAT0019751	up
		hsa-miR-4712-5p	MIMAT0019818	up
		hsa-miR-4716-3p	MIMAT0019827	up
		hsa-miR-4720-3p	MIMAT0019834	up
		hsa-miR-4726-3p	MIMAT0019846	up
		hsa-miR-4746-5p	MIMAT0019880	up
		hsa-miR-4753-3p	MIMAT0019891	up
		hsa-miR-4778-3p	MIMAT0019937	up
		hsa-miR-4802-5p	MIMAT0019981	up
		hsa-miR-4803	MIMAT0019983	up
		hsa-miR-483-3p	MIMAT0002173	up
		hsa-miR-484	MIMAT0002174	up
		hsa-miR-485-5p	MIMAT0002175	up
		hsa-miR-497-5p	MIMAT0002820	up
		hsa-miR-501-5p	MIMAT0002872	up
		hsa-miR-503-5p	MIMAT0002874	up
		hsa-miR-509-3p	MIMAT0002881	up
		hsa-miR-510-5p	MIMAT0002882	up
		hsa-miR-512-3p	MIMAT0002823	up
		hsa-miR-512-5p	MIMAT0002822	up
		hsa-miR-516a-3p	MIMAT0006778	up
		hsa-miR-518f-5p	MIMAT0002841	up
		hsa-miR-520a-3p	MIMAT0002834	up
		hsa-miR-520b-3p	MIMAT0002843	up
		hsa-miR-520c-3p	MIMAT0002846	up
		hsa-miR-520d-3p	MIMAT0002856	up
		hsa-miR-520e-3p	MIMAT0002825	up
		hsa-miR-520f-3p	MIMAT0002830	up
		hsa-miR-526b-5p	MIMAT0002835	up
		hsa-miR-542-3p	MIMAT0003389	up
		hsa-miR-543	MIMAT0004954	up
		hsa-miR-545-3p	MIMAT0003165	up
		hsa-miR-545-5p	MIMAT0004785	up
		hsa-miR-548ah-5p	MIMAT0018972	up
		hsa-miR-548as-3p	MIMAT0022268	up
		hsa-miR-548au-3p	MIMAT0022292	up
		hsa-miR-548b-5p	MIMAT0004798	up
		hsa-miR-548d-5p	MIMAT0004812	up
		hsa-miR-5579-3p	MIMAT0022270	up
		hsa-miR-5584-3p	MIMAT0022284	up
		hsa-miR-5590-3p	MIMAT0022300	up
		hsa-miR-561-3p	MIMAT0003225	up
		hsa-miR-5693	MIMAT0022486	up
		hsa-miR-571	MIMAT0003236	up
		hsa-miR-573	MIMAT0003238	up
		hsa-miR-574-3p	MIMAT0003239	up
		hsa-miR-583	MIMAT0003248	up
		hsa-miR-584-3p	MIMAT0022708	up
		hsa-miR-589-3p	MIMAT0003256	up
		hsa-miR-590-5p	MIMAT0003258	up
		hsa-miR-615-3p	MIMAT0003283	up
		hsa-miR-616-5p	MIMAT0003284	up
		hsa-miR-624-5p	MIMAT0003293	up
		hsa-miR-627-5p	MIMAT0003296	up
		hsa-miR-629-5p	MIMAT0004810	up
		hsa-miR-642a-5p	MIMAT0003312	up
		hsa-miR-646	MIMAT0003316	up
		hsa-miR-651-3p	MIMAT0026624	up
		hsa-miR-652-3p	MIMAT0003322	up
		hsa-miR-659-3p	MIMAT0003337	up
		hsa-miR-660-5p	MIMAT0003338	up
		hsa-miR-665	MIMAT0004952	up
		hsa-miR-668-5p	MIMAT0026636	up
		hsa-miR-671-5p	MIMAT0003880	up
		hsa-miR-674	NA	up
		hsa-miR-6752-5p	MIMAT0027404	up
		hsa-miR-6791-3p	MIMAT0027483	up
		hsa-miR-6791-5p	MIMAT0027482	up
		hsa-miR-6829-3p	MIMAT0027559	up
		hsa-miR-6838-5p	MIMAT0027578	up
		hsa-miR-6842-5p	MIMAT0027586	up
		hsa-miR-7-5p	MIMAT0000252	up
		hsa-miR-708-3p	MIMAT0004927	up
		hsa-miR-7110-5p	MIMAT0028117	up
		hsa-miR-744-5p	MIMAT0004945	up
		hsa-miR-770-5p	MIMAT0003948	up
		hsa-miR-877-3p	MIMAT0004950	up
		hsa-miR-877-5p	MIMAT0004949	up
		hsa-miR-888-5p	MIMAT0004916	up
		hsa-miR-9-5p	MIMAT0000441	up
		hsa-miR-92a-3p	MIMAT0000092	up
		hsa-miR-93-5p	MIMAT0000093	up
		hsa-miR-936	MIMAT0004979	up
		hsa-miR-944	MIMAT0004987	up
		hsa-miR-96-5p	MIMAT0000095	up
		hsa-miR-98-5p	MIMAT0000096	up
		hsa-miR-9903	MIMAT0039323	up
		hsa-miR-99a-5p	MIMAT0000097	up
		hsa-miR-99b-5p	MIMAT0000689	up
	CKS2	hsa-let-7a-2-3p	MIMAT0010195	up
		hsa-let-7a-3p	MIMAT0004481	up
		hsa-let-7a-5p	MIMAT0000062	up
		hsa-let-7b-5p	MIMAT0000063	up
		hsa-let-7c-3p	MIMAT0026472	up
		hsa-let-7c-5p	MIMAT0000064	up
		hsa-let-7d-5p	MIMAT0000065	up
		hsa-let-7e-5p	MIMAT0000066	up
		hsa-let-7f-2-3p	MIMAT0004487	up
		hsa-let-7f-5p	MIMAT0000067	up
		hsa-let-7g-3p	MIMAT0004584	up
		hsa-let-7g-5p	MIMAT0000414	up
		hsa-let-7i-5p	MIMAT0000415	up
		hsa-miR-101-3p	MIMAT0000099	up
		hsa-miR-103a-3p	MIMAT0000101	up
		hsa-miR-10522-5p	MIMAT0041991	up
		hsa-miR-1185-1-3p	MIMAT0022838	up
		hsa-miR-1185-2-3p	MIMAT0022713	up
		hsa-miR-1225-3p	MIMAT0005573	up
		hsa-miR-124-3p	MIMAT0000422	up
		hsa-miR-1246	MIMAT0005898	up
		hsa-miR-1253	MIMAT0005904	up
		hsa-miR-1255a	MIMAT0005906	up
		hsa-miR-1255b-5p	MIMAT0005945	up
		hsa-miR-125a-3p	MIMAT0004602	up
		hsa-miR-1261	MIMAT0005913	up
		hsa-miR-1262	MIMAT0005914	up
		hsa-miR-128-3p	MIMAT0000424	up
		hsa-miR-129-2-3p	MIMAT0004605	up
		hsa-miR-1297	MIMAT0005886	up
		hsa-miR-1301-3p	MIMAT0005797	up
		hsa-miR-130a-3p	MIMAT0000425	up
		hsa-miR-139-5p	MIMAT0000250	up
		hsa-miR-142-3p	MIMAT0000434	up
		hsa-miR-144-3p	MIMAT0000436	up
		hsa-miR-147a	MIMAT0000251	up
		hsa-miR-148a-3p	MIMAT0000243	up
		hsa-miR-148a-5p	MIMAT0004549	up
		hsa-miR-148b-3p	MIMAT0000759	up
		hsa-miR-148b-5p	MIMAT0004699	up
		hsa-miR-151a-3p	MIMAT0000757	up
		hsa-miR-152-3p	MIMAT0000438	up
		hsa-miR-152-5p	MIMAT0026479	up
		hsa-miR-155-5p	MIMAT0000646	up
		hsa-miR-15b-3p	MIMAT0004586	up
		hsa-miR-16-2-3p	MIMAT0004518	up
		hsa-miR-16-5p	MIMAT0000069	up
		hsa-miR-181b-2-3p	MIMAT0031893	up
		hsa-miR-181b-3p	MIMAT0022692	up
		hsa-miR-182-3p	MIMAT0000260	up
		hsa-miR-185-5p	MIMAT0000455	up
		hsa-miR-186-5p	MIMAT0000456	up
		hsa-miR-192-5p	MIMAT0000222	up
		hsa-miR-193a-3p	MIMAT0000459	up
		hsa-miR-195-3p	MIMAT0004615	up
		hsa-miR-195-5p	MIMAT0000461	up
		hsa-miR-196a-5p	MIMAT0000226	up
		hsa-miR-197-5p	MIMAT0022691	up
		hsa-miR-200a-5p	MIMAT0001620	up
		hsa-miR-200b-3p	MIMAT0000318	up
		hsa-miR-200b-5p	MIMAT0004571	up
		hsa-miR-205-5p	MIMAT0000266	up
		hsa-miR-20b-5p	MIMAT0001413	up
		hsa-miR-21-5p	MIMAT0000076	up
		hsa-miR-22-3p	MIMAT0000077	up
		hsa-miR-220c	NA	up
		hsa-miR-2355-5p	MIMAT0016895	up
		hsa-miR-23b-3p	MIMAT0000418	up
		hsa-miR-25-5p	MIMAT0004498	up
		hsa-miR-26a-5p	MIMAT0000082	up
		hsa-miR-26b-3p	MIMAT0004500	up
		hsa-miR-26b-5p	MIMAT0000083	up
		hsa-miR-300	MIMAT0004903	up
		hsa-miR-301a-3p	MIMAT0000688	up
		hsa-miR-302a-5p	MIMAT0000683	up
		hsa-miR-30a-5p	MIMAT0000087	up
		hsa-miR-30b-5p	MIMAT0000420	up
		hsa-miR-30c-1-3p	MIMAT0004674	up
		hsa-miR-30d-5p	MIMAT0000245	up
		hsa-miR-30e-3p	MIMAT0000693	up
		hsa-miR-3144-3p	MIMAT0015015	up
		hsa-miR-3148	MIMAT0015021	up
		hsa-miR-3184-3p	MIMAT0022731	up
		hsa-miR-320a-3p	MIMAT0000510	up
		hsa-miR-320b	MIMAT0005792	up
		hsa-miR-320c	MIMAT0005793	up
		hsa-miR-323a-3p	MIMAT0000755	up
		hsa-miR-331-5p	MIMAT0004700	up
		hsa-miR-338-3p	MIMAT0000763	up
		hsa-miR-33a-5p	MIMAT0000091	up
		hsa-miR-33b-5p	MIMAT0003301	up
		hsa-miR-340-5p	MIMAT0004692	up
		hsa-miR-34a-5p	MIMAT0000255	up
		hsa-miR-3611	MIMAT0017988	up
		hsa-miR-367-5p	MIMAT0004686	up
		hsa-miR-371a-5p	MIMAT0004687	up
		hsa-miR-375-3p	MIMAT0000728	up
		hsa-miR-378a-3p	MIMAT0000732	up
		hsa-miR-378c	MIMAT0016847	up
		hsa-miR-378f	MIMAT0018932	up
		hsa-miR-381-3p	MIMAT0000736	up
		hsa-miR-421	MIMAT0003339	up
		hsa-miR-4269	MIMAT0016897	up
		hsa-miR-429	MIMAT0001536	up
		hsa-miR-4420	MIMAT0018933	up
		hsa-miR-4427	MIMAT0018942	up
		hsa-miR-4465	MIMAT0018992	up
		hsa-miR-4511	MIMAT0019048	up
		hsa-miR-452-5p	MIMAT0001635	up
		hsa-miR-454-3p	MIMAT0003885	up
		hsa-miR-466	MIMAT0015002	up
		hsa-miR-4789-3p	MIMAT0019960	up
		hsa-miR-4789-5p	MIMAT0019959	up
		hsa-miR-488-5p	MIMAT0002804	up
		hsa-miR-493-5p	MIMAT0002813	up
		hsa-miR-494-3p	MIMAT0002816	up
		hsa-miR-501-3p	MIMAT0004774	up
		hsa-miR-502-3p	MIMAT0004775	up
		hsa-miR-505-3p	MIMAT0002876	up
		hsa-miR-508-3p	MIMAT0002880	up
		hsa-miR-513a-3p	MIMAT0004777	up
		hsa-miR-513c-3p	MIMAT0022728	up
		hsa-miR-513c-5p	MIMAT0005789	up
		hsa-miR-514b-5p	MIMAT0015087	up
		hsa-miR-520f-3p	MIMAT0002830	up
		hsa-miR-545-5p	MIMAT0004785	up
		hsa-miR-548a-3p	MIMAT0003251	up
		hsa-miR-548a-5p	MIMAT0004803	up
		hsa-miR-548ab	MIMAT0018928	up
		hsa-miR-548ae-3p	MIMAT0018954	up
		hsa-miR-548ah-3p	MIMAT0020957	up
		hsa-miR-548aj-3p	MIMAT0018990	up
		hsa-miR-548ak	MIMAT0019013	up
		hsa-miR-548am-3p	MIMAT0019076	up
		hsa-miR-548am-5p	MIMAT0022740	up
		hsa-miR-548ap-5p	MIMAT0021037	up
		hsa-miR-548aq-3p	MIMAT0022264	up
		hsa-miR-548ar-3p	MIMAT0022266	up
		hsa-miR-548ar-5p	MIMAT0022265	up
		hsa-miR-548as-5p	MIMAT0022267	up
		hsa-miR-548au-5p	MIMAT0022291	up
		hsa-miR-548az-3p	MIMAT0025457	up
		hsa-miR-548b-5p	MIMAT0004798	up
		hsa-miR-548c-5p	MIMAT0004806	up
		hsa-miR-548d-5p	MIMAT0004812	up
		hsa-miR-548e-3p	MIMAT0005874	up
		hsa-miR-548f-3p	MIMAT0005895	up
		hsa-miR-548g-3p	MIMAT0005912	up
		hsa-miR-548h-5p	MIMAT0005928	up
		hsa-miR-548i	MIMAT0005935	up
		hsa-miR-548j-3p	MIMAT0026737	up
		hsa-miR-548j-5p	MIMAT0005875	up
		hsa-miR-548k	MIMAT0005882	up
		hsa-miR-548n	MIMAT0005916	up
		hsa-miR-548o-5p	MIMAT0022738	up
		hsa-miR-548w	MIMAT0015060	up
		hsa-miR-548x-3p	MIMAT0015081	up
		hsa-miR-548y	MIMAT0018354	up
		hsa-miR-5585-3p	MIMAT0022286	up
		hsa-miR-559	MIMAT0003223	up
		hsa-miR-5697	MIMAT0022490	up
		hsa-miR-573	MIMAT0003238	up
		hsa-miR-574-3p	MIMAT0003239	up
		hsa-miR-574-5p	MIMAT0004795	up
		hsa-miR-582-5p	MIMAT0003247	up
		hsa-miR-586	MIMAT0003252	up
		hsa-miR-590-5p	MIMAT0003258	up
		hsa-miR-600	MIMAT0003268	up
		hsa-miR-6077	MIMAT0023702	up
		hsa-miR-653-3p	MIMAT0026625	up
		hsa-miR-6715b-5p	MIMAT0025842	up
		hsa-miR-6744-5p	MIMAT0027389	up
		hsa-miR-6847-3p	MIMAT0027595	up
		hsa-miR-7-5p	MIMAT0000252	up
		hsa-miR-760	MIMAT0004957	up
		hsa-miR-876-5p	MIMAT0004924	up
		hsa-miR-888-5p	MIMAT0004916	up
		hsa-miR-892b	MIMAT0004918	up
		hsa-miR-9-5p	MIMAT0000441	up
		hsa-miR-942-5p	MIMAT0004985	up
		hsa-miR-98-5p	MIMAT0000096	up
	ESPL1	hsa-let-7a-5p	MIMAT0000062	up
		hsa-let-7b-5p	MIMAT0000063	up
		hsa-let-7c*	NA	up
		hsa-let-7c-5p	MIMAT0000064	up
		hsa-let-7d-5p	MIMAT0000065	up
		hsa-let-7e-5p	MIMAT0000066	up
		hsa-let-7f-5p	MIMAT0000067	up
		hsa-let-7g-5p	MIMAT0000414	up
		hsa-let-7i-3p	MIMAT0004585	up
		hsa-let-7i-5p	MIMAT0000415	up
		hsa-miR-1-3p	MIMAT0000416	up
		hsa-miR-100-3p	MIMAT0004512	up
		hsa-miR-101-3p	MIMAT0000099	up
		hsa-miR-103a-2-5p	MIMAT0009196	up
		hsa-miR-103a-3p	MIMAT0000101	up
		hsa-miR-106a-5p	MIMAT0000103	up
		hsa-miR-106b-5p	MIMAT0000680	up
		hsa-miR-107	MIMAT0000104	up
		hsa-miR-10a-3p	MIMAT0004555	up
		hsa-miR-10a-5p	MIMAT0000253	up
		hsa-miR-10b-5p	MIMAT0000254	up
		hsa-miR-1184	MIMAT0005829	up
		hsa-miR-1202	MIMAT0005865	up
		hsa-miR-1205	MIMAT0005869	up
		hsa-miR-1207-3p	MIMAT0005872	up
		hsa-miR-1226-5p	MIMAT0005576	up
		hsa-miR-124-3p	MIMAT0000422	up
		hsa-miR-1245b-5p	MIMAT0019950	up
		hsa-miR-1252-5p	MIMAT0005944	up
		hsa-miR-1254	MIMAT0005905	up
		hsa-miR-125a-3p	MIMAT0004602	up
		hsa-miR-125a-5p	MIMAT0000443	up
		hsa-miR-125b-1-3p	MIMAT0004592	up
		hsa-miR-125b-5p	MIMAT0000423	up
		hsa-miR-1266-5p	MIMAT0005920	up
		hsa-miR-1270	MIMAT0005924	up
		hsa-miR-128-1-5p	MIMAT0026477	up
		hsa-miR-128-3p	MIMAT0000424	up
		hsa-miR-1285-3p	MIMAT0005876	up
		hsa-miR-1287-3p	MIMAT0026738	up
		hsa-miR-129-1-3p	MIMAT0004548	up
		hsa-miR-129-2-3p	MIMAT0004605	up
		hsa-miR-1291	MIMAT0005881	up
		hsa-miR-1294	MIMAT0005884	up
		hsa-miR-1295b-5p	MIMAT0022293	up
		hsa-miR-1296-5p	MIMAT0005794	up
		hsa-miR-1301-3p	MIMAT0005797	up
		hsa-miR-132-3p	MIMAT0000426	up
		hsa-miR-1343-3p	MIMAT0019776	up
		hsa-miR-135a-2-3p	MIMAT0037309	up
		hsa-miR-135b-3p	MIMAT0004698	up
		hsa-miR-135b-5p	MIMAT0000758	up
		hsa-miR-138-5p	MIMAT0000430	up
		hsa-miR-139-5p	MIMAT0000250	up
		hsa-miR-140-3p	MIMAT0004597	up
		hsa-miR-142-5p	MIMAT0000433	up
		hsa-miR-145-3p	MIMAT0004601	up
		hsa-miR-146a-3p	MIMAT0004608	up
		hsa-miR-146b-3p	MIMAT0004766	up
		hsa-miR-147a	MIMAT0000251	up
		hsa-miR-148a-3p	MIMAT0000243	up
		hsa-miR-148b-5p	MIMAT0004699	up
		hsa-miR-149-5p	MIMAT0000450	up
		hsa-miR-151a-5p	MIMAT0004697	up
		hsa-miR-151b	MIMAT0010214	up
		hsa-miR-15a-3p	MIMAT0004488	up
		hsa-miR-15a-5p	MIMAT0000068	up
		hsa-miR-15b-3p	MIMAT0004586	up
		hsa-miR-15b-5p	MIMAT0000417	up
		hsa-miR-16-5p	MIMAT0000069	up
		hsa-miR-17-3p	MIMAT0000071	up
		hsa-miR-17-5p	MIMAT0000070	up
		hsa-miR-181b-5p	MIMAT0000257	up
		hsa-miR-181c-3p	MIMAT0004559	up
		hsa-miR-182-3p	MIMAT0000260	up
		hsa-miR-182-5p	MIMAT0000259	up
		hsa-miR-1827	MIMAT0006767	up
		hsa-miR-183-5p	MIMAT0000261	up
		hsa-miR-185-3p	MIMAT0004611	up
		hsa-miR-18a-5p	MIMAT0000072	up
		hsa-miR-18b-5p	MIMAT0001412	up
		hsa-miR-191-5p	MIMAT0000440	up
		hsa-miR-1912-3p	MIMAT0007887	up
		hsa-miR-1914-3p	MIMAT0007890	up
		hsa-miR-193b-3p	MIMAT0002819	up
		hsa-miR-195-5p	MIMAT0000461	up
		hsa-miR-196a-5p	MIMAT0000226	up
		hsa-miR-196b-5p	MIMAT0001080	up
		hsa-miR-1972	MIMAT0009447	up
		hsa-miR-19a-3p	MIMAT0000073	up
		hsa-miR-19b-3p	MIMAT0000074	up
		hsa-miR-200a-3p	MIMAT0000682	up
		hsa-miR-203b-5p	MIMAT0019813	up
		hsa-miR-204-3p	MIMAT0022693	up
		hsa-miR-205-5p	MIMAT0000266	up
		hsa-miR-20a-5p	MIMAT0000075	up
		hsa-miR-20b-5p	MIMAT0001413	up
		hsa-miR-21-5p	MIMAT0000076	up
		hsa-miR-210-3p	MIMAT0000267	up
		hsa-miR-2110	MIMAT0010133	up
		hsa-miR-212-5p	MIMAT0022695	up
		hsa-miR-214-3p	MIMAT0000271	up
		hsa-miR-218-5p	MIMAT0000275	up
		hsa-miR-22-3p	MIMAT0000077	up
		hsa-miR-22-5p	MIMAT0004495	up
		hsa-miR-221-3p	MIMAT0000278	up
		hsa-miR-222-5p	MIMAT0004569	up
		hsa-miR-223-3p	MIMAT0000280	up
		hsa-miR-2277-3p	MIMAT0011777	up
		hsa-miR-2278	MIMAT0011778	up
		hsa-miR-23a-3p	MIMAT0000078	up
		hsa-miR-23b-3p	MIMAT0000418	up
		hsa-miR-24-3p	MIMAT0000080	up
		hsa-miR-2467-3p	MIMAT0019953	up
		hsa-miR-2467-5p	MIMAT0019952	up
		hsa-miR-25-3p	MIMAT0000081	up
		hsa-miR-26a-2-3p	MIMAT0004681	up
		hsa-miR-26a-5p	MIMAT0000082	up
		hsa-miR-26b-5p	MIMAT0000083	up
		hsa-miR-27a-3p	MIMAT0000084	up
		hsa-miR-27a-5p	MIMAT0004501	up
		hsa-miR-27b-3p	MIMAT0000419	up
		hsa-miR-28-5p	MIMAT0000085	up
		hsa-miR-2861	MIMAT0013802	up
		hsa-miR-296-3p	MIMAT0004679	up
		hsa-miR-296-5p	MIMAT0000690	up
		hsa-miR-29a-3p	MIMAT0000086	up
		hsa-miR-29b-3p	MIMAT0000100	up
		hsa-miR-29c-3p	MIMAT0000681	up
		hsa-miR-301b-3p	MIMAT0004958	up
		hsa-miR-302b-5p	MIMAT0000714	up
		hsa-miR-302d-5p	MIMAT0004685	up
		hsa-miR-30e-3p	MIMAT0000693	up
		hsa-miR-3116	MIMAT0014978	up
		hsa-miR-3123	MIMAT0014985	up
		hsa-miR-3127-5p	MIMAT0014990	up
		hsa-miR-3130-3p	MIMAT0014994	up
		hsa-miR-3130-5p	MIMAT0014995	up
		hsa-miR-3135b	MIMAT0018985	up
		hsa-miR-3142	MIMAT0015011	up
		hsa-miR-3150a-3p	MIMAT0015023	up
		hsa-miR-3155a	MIMAT0015029	up
		hsa-miR-3155b	MIMAT0019012	up
		hsa-miR-3157-5p	MIMAT0015031	up
		hsa-miR-3158-3p	MIMAT0015032	up
		hsa-miR-3158-5p	MIMAT0019211	up
		hsa-miR-3159	MIMAT0015033	up
		hsa-miR-3163	MIMAT0015037	up
		hsa-miR-3170	MIMAT0015045	up
		hsa-miR-3171	MIMAT0015046	up
		hsa-miR-3173-5p	MIMAT0019214	up
		hsa-miR-3175	MIMAT0015052	up
		hsa-miR-3179	MIMAT0015056	up
		hsa-miR-3180-5p	MIMAT0015057	up
		hsa-miR-3182	MIMAT0015062	up
		hsa-miR-3184-3p	MIMAT0022731	up
		hsa-miR-3184-5p	MIMAT0015064	up
		hsa-miR-3187-5p	MIMAT0019216	up
		hsa-miR-3188	MIMAT0015070	up
		hsa-miR-3194-5p	MIMAT0015078	up
		hsa-miR-3197	MIMAT0015082	up
		hsa-miR-3200-3p	MIMAT0015085	up
		hsa-miR-320a-3p	MIMAT0000510	up
		hsa-miR-324-5p	MIMAT0000761	up
		hsa-miR-326	MIMAT0000756	up
		hsa-miR-328-3p	MIMAT0000752	up
		hsa-miR-330-3p	MIMAT0000751	up
		hsa-miR-330-5p	MIMAT0004693	up
		hsa-miR-331-3p	MIMAT0000760	up
		hsa-miR-335-3p	MIMAT0004703	up
		hsa-miR-338-3p	MIMAT0000763	up
		hsa-miR-339-5p	MIMAT0000764	up
		hsa-miR-33a-3p	MIMAT0004506	up
		hsa-miR-340-5p	MIMAT0004692	up
		hsa-miR-345-3p	MIMAT0022698	up
		hsa-miR-346	MIMAT0000773	up
		hsa-miR-34a-5p	MIMAT0000255	up
		hsa-miR-34b-3p	MIMAT0004676	up
		hsa-miR-34c-5p	MIMAT0000686	up
		hsa-miR-3529-5p	MIMAT0019828	up
		hsa-miR-3613-5p	MIMAT0017990	up
		hsa-miR-3616-3p	MIMAT0017996	up
		hsa-miR-3660	MIMAT0018081	up
		hsa-miR-3663-3p	MIMAT0018085	up
		hsa-miR-3664-3p	MIMAT0019220	up
		hsa-miR-3665	MIMAT0018087	up
		hsa-miR-3689d	MIMAT0019008	up
		hsa-miR-3692-5p	MIMAT0018121	up
		hsa-miR-374a-3p	MIMAT0004688	up
		hsa-miR-378a-3p	MIMAT0000732	up
		hsa-miR-378g	MIMAT0018937	up
		hsa-miR-379-5p	MIMAT0000733	up
		hsa-miR-3914	MIMAT0018188	up
		hsa-miR-3918	MIMAT0018192	up
		hsa-miR-3919	MIMAT0018193	up
		hsa-miR-3922-5p	MIMAT0019227	up
		hsa-miR-3925-3p	MIMAT0019228	up
		hsa-miR-3927-3p	MIMAT0018202	up
		hsa-miR-3929	MIMAT0018206	up
		hsa-miR-3934-5p	MIMAT0018349	up
		hsa-miR-3944-5p	MIMAT0019231	up
		hsa-miR-3972	MIMAT0019357	up
		hsa-miR-3975	MIMAT0019360	up
		hsa-miR-3977	MIMAT0019362	up
		hsa-miR-423-3p	MIMAT0001340	up
		hsa-miR-423-5p	MIMAT0004748	up
		hsa-miR-424-5p	MIMAT0001341	up
		hsa-miR-4252	MIMAT0016886	up
		hsa-miR-4253	MIMAT0016882	up
		hsa-miR-4254	MIMAT0016884	up
		hsa-miR-4259	MIMAT0016880	up
		hsa-miR-4267	MIMAT0016893	up
		hsa-miR-4268	MIMAT0016896	up
		hsa-miR-4269	MIMAT0016897	up
		hsa-miR-4270	MIMAT0016900	up
		hsa-miR-4274	MIMAT0016906	up
		hsa-miR-4277	MIMAT0016908	up
		hsa-miR-4279	MIMAT0016909	up
		hsa-miR-4283	MIMAT0016914	up
		hsa-miR-429	MIMAT0001536	up
		hsa-miR-4307	MIMAT0016860	up
		hsa-miR-4311	MIMAT0016863	up
		hsa-miR-4312	MIMAT0016864	up
		hsa-miR-4313	MIMAT0016865	up
		hsa-miR-4316	MIMAT0016867	up
		hsa-miR-4319	MIMAT0016870	up
		hsa-miR-432-5p	MIMAT0002814	up
		hsa-miR-4323	MIMAT0016875	up
		hsa-miR-4419b	MIMAT0019034	up
		hsa-miR-4430	MIMAT0018945	up
		hsa-miR-4434	MIMAT0018950	up
		hsa-miR-4435	MIMAT0018951	up
		hsa-miR-4436a	MIMAT0018952	up
		hsa-miR-4436b-3p	MIMAT0019941	up
		hsa-miR-4438	MIMAT0018956	up
		hsa-miR-4441	MIMAT0018959	up
		hsa-miR-4443	MIMAT0018961	up
		hsa-miR-4446-3p	MIMAT0018965	up
		hsa-miR-4448	MIMAT0018967	up
		hsa-miR-4453	MIMAT0018975	up
		hsa-miR-4457	MIMAT0018979	up
		hsa-miR-4458	MIMAT0018980	up
		hsa-miR-4459	MIMAT0018981	up
		hsa-miR-4468	MIMAT0018995	up
		hsa-miR-4478	MIMAT0019006	up
		hsa-miR-4486	MIMAT0019020	up
		hsa-miR-4498	MIMAT0019033	up
		hsa-miR-449a	MIMAT0001541	up
		hsa-miR-449b-3p	MIMAT0009203	up
		hsa-miR-449c-5p	MIMAT0010251	up
		hsa-miR-4500	MIMAT0019036	up
		hsa-miR-4505	MIMAT0019041	up
		hsa-miR-4512	MIMAT0019049	up
		hsa-miR-4514	MIMAT0019051	up
		hsa-miR-4519	MIMAT0019056	up
		hsa-miR-4524a-3p	MIMAT0019063	up
		hsa-miR-4524b-3p	MIMAT0022256	up
		hsa-miR-4526	MIMAT0019065	up
		hsa-miR-4527	MIMAT0019066	up
		hsa-miR-4530	MIMAT0019069	up
		hsa-miR-4531	MIMAT0019070	up
		hsa-miR-4534	MIMAT0019073	up
		hsa-miR-4538	MIMAT0019081	up
		hsa-miR-455-5p	MIMAT0003150	up
		hsa-miR-4640-5p	MIMAT0019699	up
		hsa-miR-4645-5p	MIMAT0019705	up
		hsa-miR-4650-3p	MIMAT0019714	up
		hsa-miR-4650-5p	MIMAT0019713	up
		hsa-miR-4660	MIMAT0019728	up
		hsa-miR-4663	MIMAT0019735	up
		hsa-miR-4665-5p	MIMAT0019739	up
		hsa-miR-4667-5p	MIMAT0019743	up
		hsa-miR-4668-5p	MIMAT0019745	up
		hsa-miR-4673	MIMAT0019755	up
		hsa-miR-4674	MIMAT0019756	up
		hsa-miR-4676-5p	MIMAT0019758	up
		hsa-miR-4677-3p	MIMAT0019761	up
		hsa-miR-4685-5p	MIMAT0019771	up
		hsa-miR-4687-5p	MIMAT0019774	up
		hsa-miR-4690-3p	MIMAT0019780	up
		hsa-miR-4690-5p	MIMAT0019779	up
		hsa-miR-4691-3p	MIMAT0019782	up
		hsa-miR-4691-5p	MIMAT0019781	up
		hsa-miR-4692	MIMAT0019783	up
		hsa-miR-4695-5p	MIMAT0019788	up
		hsa-miR-4700-5p	MIMAT0019796	up
		hsa-miR-4701-5p	MIMAT0019798	up
		hsa-miR-4704-3p	MIMAT0019804	up
		hsa-miR-4711-5p	MIMAT0019816	up
		hsa-miR-4725-3p	MIMAT0019844	up
		hsa-miR-4726-5p	MIMAT0019845	up
		hsa-miR-4727-5p	MIMAT0019847	up
		hsa-miR-4731-5p	MIMAT0019853	up
		hsa-miR-4732-3p	MIMAT0019856	up
		hsa-miR-4732-5p	MIMAT0019855	up
		hsa-miR-4733-3p	MIMAT0019858	up
		hsa-miR-4738-5p	MIMAT0019866	up
		hsa-miR-4742-5p	MIMAT0019872	up
		hsa-miR-4753-5p	MIMAT0019890	up
		hsa-miR-4755-3p	MIMAT0019896	up
		hsa-miR-4756-3p	MIMAT0019900	up
		hsa-miR-4757-5p	MIMAT0019901	up
		hsa-miR-4761-3p	MIMAT0019909	up
		hsa-miR-4761-5p	MIMAT0019908	up
		hsa-miR-4763-5p	MIMAT0019912	up
		hsa-miR-4769-3p	MIMAT0019923	up
		hsa-miR-4771	MIMAT0019925	up
		hsa-miR-4773	MIMAT0019928	up
		hsa-miR-4785	MIMAT0019949	up
		hsa-miR-484	MIMAT0002174	up
		hsa-miR-485-5p	MIMAT0002175	up
		hsa-miR-486-3p	MIMAT0004762	up
		hsa-miR-497-5p	MIMAT0002820	up
		hsa-miR-5000-3p	MIMAT0021020	up
		hsa-miR-5001-5p	MIMAT0021021	up
		hsa-miR-500a-3p	MIMAT0002871	up
		hsa-miR-503-5p	MIMAT0002874	up
		hsa-miR-5047	MIMAT0020541	up
		hsa-miR-5088-5p	MIMAT0021080	up
		hsa-miR-5093	MIMAT0021085	up
		hsa-miR-513a-5p	MIMAT0002877	up
		hsa-miR-515-5p	MIMAT0002826	up
		hsa-miR-516a-3p	MIMAT0006778	up
		hsa-miR-516b-3p	MIMAT0002860	up
		hsa-miR-5189-5p	MIMAT0021120	up
		hsa-miR-5196-3p	MIMAT0021129	up
		hsa-miR-519e-5p	MIMAT0002828	up
		hsa-miR-520a-5p	MIMAT0002833	up
		hsa-miR-525-5p	MIMAT0002838	up
		hsa-miR-541-5p	MIMAT0004919	up
		hsa-miR-551b-5p	MIMAT0004794	up
		hsa-miR-558	MIMAT0003222	up
		hsa-miR-5589-5p	MIMAT0022297	up
		hsa-miR-561-5p	MIMAT0022706	up
		hsa-miR-5683	MIMAT0022472	up
		hsa-miR-5685	MIMAT0022475	up
		hsa-miR-5693	MIMAT0022486	up
		hsa-miR-5695	MIMAT0022488	up
		hsa-miR-574-5p	MIMAT0004795	up
		hsa-miR-575	MIMAT0003240	up
		hsa-miR-576-5p	MIMAT0003241	up
		hsa-miR-583	MIMAT0003248	up
		hsa-miR-588	MIMAT0003255	up
		hsa-miR-590-5p	MIMAT0003258	up
		hsa-miR-606	MIMAT0003274	up
		hsa-miR-612	MIMAT0003280	up
		hsa-miR-615-3p	MIMAT0003283	up
		hsa-miR-620	MIMAT0003289	up
		hsa-miR-624-3p	MIMAT0004807	up
		hsa-miR-625-5p	MIMAT0003294	up
		hsa-miR-629-5p	MIMAT0004810	up
		hsa-miR-637	MIMAT0003307	up
		hsa-miR-641	MIMAT0003311	up
		hsa-miR-646	MIMAT0003316	up
		hsa-miR-6515-5p	MIMAT0025486	up
		hsa-miR-652-3p	MIMAT0003322	up
		hsa-miR-663b	MIMAT0005867	up
		hsa-miR-670-5p	MIMAT0010357	up
		hsa-miR-671-5p	MIMAT0003880	up
		hsa-miR-6813-3p	MIMAT0027527	up
		hsa-miR-6815-3p	MIMAT0027531	up
		hsa-miR-6831-5p	MIMAT0027562	up
		hsa-miR-6851-5p	MIMAT0027602	up
		hsa-miR-6884-5p	MIMAT0027668	up
		hsa-miR-708-5p	MIMAT0004926	up
		hsa-miR-744-5p	MIMAT0004945	up
		hsa-miR-759	MIMAT0010497	up
		hsa-miR-761	MIMAT0010364	up
		hsa-miR-764	MIMAT0010367	up
		hsa-miR-765	MIMAT0003945	up
		hsa-miR-766-3p	MIMAT0003888	up
		hsa-miR-766-5p	MIMAT0022714	up
		hsa-miR-768-5p	NA	up
		hsa-miR-769-5p	MIMAT0003886	up
		hsa-miR-7706	MIMAT0030021	up
		hsa-miR-877-5p	MIMAT0004949	up
		hsa-miR-892b	MIMAT0004918	up
		hsa-miR-920	MIMAT0004970	up
		hsa-miR-922	MIMAT0004972	up
		hsa-miR-92b-3p	MIMAT0003218	up
		hsa-miR-93-3p	MIMAT0004509	up
		hsa-miR-939-5p	MIMAT0004982	up
		hsa-miR-942-5p	MIMAT0004985	up
		hsa-miR-96-5p	MIMAT0000095	up
		hsa-miR-98-5p	MIMAT0000096	up
		hsa-miR-99b-5p	MIMAT0000689	up
	KIF20A	hsa-let-7a-5p	MIMAT0000062	up
		hsa-let-7b-5p	MIMAT0000063	up
		hsa-let-7c-5p	MIMAT0000064	up
		hsa-let-7d-5p	MIMAT0000065	up
		hsa-let-7e-5p	MIMAT0000066	up
		hsa-let-7f-2-3p	MIMAT0004487	up
		hsa-let-7f-5p	MIMAT0000067	up
		hsa-let-7g-5p	MIMAT0000414	up
		hsa-let-7i-5p	MIMAT0000415	up
		hsa-miR-103a-3p	MIMAT0000101	up
		hsa-miR-106a-5p	MIMAT0000103	up
		hsa-miR-106b-3p	MIMAT0004672	up
		hsa-miR-106b-5p	MIMAT0000680	up
		hsa-miR-107	MIMAT0000104	up
		hsa-miR-1180-3p	MIMAT0005825	up
		hsa-miR-1185-5p	MIMAT0005798	up
		hsa-miR-1205	MIMAT0005869	up
		hsa-miR-124-3p	MIMAT0000422	up
		hsa-miR-125a-5p	MIMAT0000443	up
		hsa-miR-125b-1-3p	MIMAT0004592	up
		hsa-miR-125b-2-3p	MIMAT0004603	up
		hsa-miR-125b-5p	MIMAT0000423	up
		hsa-miR-126-3p	MIMAT0000445	up
		hsa-miR-1266-5p	MIMAT0005920	up
		hsa-miR-129-2-3p	MIMAT0004605	up
		hsa-miR-1290	MIMAT0005880	up
		hsa-miR-1291	MIMAT0005881	up
		hsa-miR-1304-3p	MIMAT0022720	up
		hsa-miR-1307-5p	MIMAT0022727	up
		hsa-miR-130a-3p	MIMAT0000425	up
		hsa-miR-130b-3p	MIMAT0000691	up
		hsa-miR-130b-5p	MIMAT0004680	up
		hsa-miR-135b-3p	MIMAT0004698	up
		hsa-miR-138-5p	MIMAT0000430	up
		hsa-miR-139-5p	MIMAT0000250	up
		hsa-miR-140-3p	MIMAT0004597	up
		hsa-miR-141-5p	MIMAT0004598	up
		hsa-miR-142-3p	MIMAT0000434	up
		hsa-miR-142-5p	MIMAT0000433	up
		hsa-miR-143-3p	MIMAT0000435	up
		hsa-miR-145-3p	MIMAT0004601	up
		hsa-miR-147a	MIMAT0000251	up
		hsa-miR-147b-3p	MIMAT0004928	up
		hsa-miR-148a-3p	MIMAT0000243	up
		hsa-miR-148a-5p	MIMAT0004549	up
		hsa-miR-148b-3p	MIMAT0000759	up
		hsa-miR-148b-5p	MIMAT0004699	up
		hsa-miR-149-5p	MIMAT0000450	up
		hsa-miR-153-3p	MIMAT0000439	up
		hsa-miR-155-5p	MIMAT0000646	up
		hsa-miR-15a-5p	MIMAT0000068	up
		hsa-miR-15b-3p	MIMAT0004586	up
		hsa-miR-15b-5p	MIMAT0000417	up
		hsa-miR-16-5p	MIMAT0000069	up
		hsa-miR-17-5p	MIMAT0000070	up
		hsa-miR-181a-5p	MIMAT0000256	up
		hsa-miR-181c-5p	MIMAT0000258	up
		hsa-miR-181d-5p	MIMAT0002821	up
		hsa-miR-182-3p	MIMAT0000260	up
		hsa-miR-182-5p	MIMAT0000259	up
		hsa-miR-183-5p	MIMAT0000261	up
		hsa-miR-1843	MIMAT0039764	up
		hsa-miR-185-5p	MIMAT0000455	up
		hsa-miR-186-5p	MIMAT0000456	up
		hsa-miR-187-3p	MIMAT0000262	up
		hsa-miR-18a-3p	MIMAT0002891	up
		hsa-miR-18a-5p	MIMAT0000072	up
		hsa-miR-18b-5p	MIMAT0001412	up
		hsa-miR-191-5p	MIMAT0000440	up
		hsa-miR-192-5p	MIMAT0000222	up
		hsa-miR-193b-3p	MIMAT0002819	up
		hsa-miR-194-5p	MIMAT0000460	up
		hsa-miR-195-5p	MIMAT0000461	up
		hsa-miR-196a-5p	MIMAT0000226	up
		hsa-miR-196b-5p	MIMAT0001080	up
		hsa-miR-197-3p	MIMAT0000227	up
		hsa-miR-19a-3p	MIMAT0000073	up
		hsa-miR-19a-5p	MIMAT0004490	up
		hsa-miR-19b-2-5p	MIMAT0004492	up
		hsa-miR-19b-3p	MIMAT0000074	up
		hsa-miR-203a-3p	MIMAT0000264	up
		hsa-miR-205-5p	MIMAT0000266	up
		hsa-miR-20a-5p	MIMAT0000075	up
		hsa-miR-21-5p	MIMAT0000076	up
		hsa-miR-210-3p	MIMAT0000267	up
		hsa-miR-2110	MIMAT0010133	up
		hsa-miR-212-3p	MIMAT0000269	up
		hsa-miR-215-5p	MIMAT0000272	up
		hsa-miR-22-3p	MIMAT0000077	up
		hsa-miR-221-3p	MIMAT0000278	up
		hsa-miR-222-3p	MIMAT0000279	up
		hsa-miR-23a-3p	MIMAT0000078	up
		hsa-miR-23b-3p	MIMAT0000418	up
		hsa-miR-24-3p	MIMAT0000080	up
		hsa-miR-25-3p	MIMAT0000081	up
		hsa-miR-27a-3p	MIMAT0000084	up
		hsa-miR-27a-5p	MIMAT0004501	up
		hsa-miR-27b-3p	MIMAT0000419	up
		hsa-miR-27b-5p	MIMAT0004588	up
		hsa-miR-28-5p	MIMAT0000085	up
		hsa-miR-29a-3p	MIMAT0000086	up
		hsa-miR-29b-3p	MIMAT0000100	up
		hsa-miR-29c-3p	MIMAT0000681	up
		hsa-miR-301a-3p	MIMAT0000688	up
		hsa-miR-301b-3p	MIMAT0004958	up
		hsa-miR-30a-5p	MIMAT0000087	up
		hsa-miR-30d-5p	MIMAT0000245	up
		hsa-miR-30e-5p	MIMAT0000692	up
		hsa-miR-31-5p	MIMAT0000089	up
		hsa-miR-3176	MIMAT0015053	up
		hsa-miR-3190-5p	MIMAT0015073	up
		hsa-miR-32-5p	MIMAT0000090	up
		hsa-miR-320a-3p	MIMAT0000510	up
		hsa-miR-320b	MIMAT0005792	up
		hsa-miR-320c	MIMAT0005793	up
		hsa-miR-320d	MIMAT0006764	up
		hsa-miR-324-3p	MIMAT0000762	up
		hsa-miR-328-3p	MIMAT0000752	up
		hsa-miR-335-3p	MIMAT0004703	up
		hsa-miR-339-3p	MIMAT0004702	up
		hsa-miR-340-5p	MIMAT0004692	up
		hsa-miR-34a-5p	MIMAT0000255	up
		hsa-miR-34c-5p	MIMAT0000686	up
		hsa-miR-361-3p	MIMAT0004682	up
		hsa-miR-363-3p	MIMAT0000707	up
		hsa-miR-369-3p	MIMAT0000721	up
		hsa-miR-374a-5p	MIMAT0000727	up
		hsa-miR-374b-3p	MIMAT0004956	up
		hsa-miR-374b-5p	MIMAT0004955	up
		hsa-miR-374c-5p	MIMAT0018443	up
		hsa-miR-375-3p	MIMAT0000728	up
		hsa-miR-378a-3p	MIMAT0000732	up
		hsa-miR-378a-5p	MIMAT0000731	up
		hsa-miR-3922-3p	MIMAT0018197	up
		hsa-miR-410-3p	MIMAT0002171	up
		hsa-miR-423-5p	MIMAT0004748	up
		hsa-miR-424-5p	MIMAT0001341	up
		hsa-miR-4306	MIMAT0016858	up
		hsa-miR-432-5p	MIMAT0002814	up
		hsa-miR-4422	MIMAT0018935	up
		hsa-miR-4454	MIMAT0018976	up
		hsa-miR-448	MIMAT0001532	up
		hsa-miR-449a	MIMAT0001541	up
		hsa-miR-449b-5p	MIMAT0003327	up
		hsa-miR-450a-5p	MIMAT0001545	up
		hsa-miR-4524a-3p	MIMAT0019063	up
		hsa-miR-454-3p	MIMAT0003885	up
		hsa-miR-4644	MIMAT0019704	up
		hsa-miR-4677-3p	MIMAT0019761	up
		hsa-miR-4778-3p	MIMAT0019937	up
		hsa-miR-486-3p	MIMAT0004762	up
		hsa-miR-486-5p	MIMAT0002177	up
		hsa-miR-491-5p	MIMAT0002807	up
		hsa-miR-496	MIMAT0002818	up
		hsa-miR-500a-3p	MIMAT0002871	up
		hsa-miR-5100	MIMAT0022259	up
		hsa-miR-512-3p	MIMAT0002823	up
		hsa-miR-524-3p	MIMAT0002850	up
		hsa-miR-525-3p	MIMAT0002839	up
		hsa-miR-561-5p	MIMAT0022706	up
		hsa-miR-5692b	MIMAT0022497	up
		hsa-miR-5692c	MIMAT0022476	up
		hsa-miR-576-3p	MIMAT0004796	up
		hsa-miR-576-5p	MIMAT0003241	up
		hsa-miR-578	MIMAT0003243	up
		hsa-miR-599	MIMAT0003267	up
		hsa-miR-624-5p	MIMAT0003293	up
		hsa-miR-647	MIMAT0003317	up
		hsa-miR-652-3p	MIMAT0003322	up
		hsa-miR-655-3p	MIMAT0003331	up
		hsa-miR-671-3p	MIMAT0004819	up
		hsa-miR-6818-5p	MIMAT0027536	up
		hsa-miR-7-5p	MIMAT0000252	up
		hsa-miR-744-5p	MIMAT0004945	up
		hsa-miR-767-5p	MIMAT0003882	up
		hsa-miR-769-5p	MIMAT0003886	up
		hsa-miR-876-3p	MIMAT0004925	up
		hsa-miR-877-3p	MIMAT0004950	up
		hsa-miR-877-5p	MIMAT0004949	up
		hsa-miR-889-3p	MIMAT0004921	up
		hsa-miR-9-3p	MIMAT0000442	up
		hsa-miR-9-5p	MIMAT0000441	up
		hsa-miR-92a-3p	MIMAT0000092	up
		hsa-miR-92b-3p	MIMAT0003218	up
		hsa-miR-92b-5p	MIMAT0004792	up
		hsa-miR-93-5p	MIMAT0000093	up
		hsa-miR-942-5p	MIMAT0004985	up
		hsa-miR-95-5p	MIMAT0026473	up
		hsa-miR-98-5p	MIMAT0000096	up
		hsa-miR-9985	MIMAT0039763	up
	LCK	hsa-let-7a-2-3p	MIMAT0010195	up
		hsa-let-7a-5p	MIMAT0000062	up
		hsa-let-7b-5p	MIMAT0000063	up
		hsa-let-7c-5p	MIMAT0000064	up
		hsa-let-7d-5p	MIMAT0000065	up
		hsa-let-7e-5p	MIMAT0000066	up
		hsa-let-7f-5p	MIMAT0000067	up
		hsa-let-7g-3p	MIMAT0004584	up
		hsa-let-7i-5p	MIMAT0000415	up
		hsa-miR-106a-5p	MIMAT0000103	up
		hsa-miR-106b-5p	MIMAT0000680	up
		hsa-miR-12119	MIMAT0049013	up
		hsa-miR-132-3p	MIMAT0000426	up
		hsa-miR-148a-5p	MIMAT0004549	up
		hsa-miR-148b-5p	MIMAT0004699	up
		hsa-miR-155-5p	MIMAT0000646	up
		hsa-miR-15a-3p	MIMAT0004488	up
		hsa-miR-15b-5p	MIMAT0000417	up
		hsa-miR-17-5p	MIMAT0000070	up
		hsa-miR-181a-2-3p	MIMAT0004558	up
		hsa-miR-183-5p	MIMAT0000261	up
		hsa-miR-185-5p	MIMAT0000455	up
		hsa-miR-18a-5p	MIMAT0000072	up
		hsa-miR-18b-5p	MIMAT0001412	up
		hsa-miR-202-3p	MIMAT0002811	up
		hsa-miR-20a-5p	MIMAT0000075	up
		hsa-miR-20b-3p	MIMAT0004752	up
		hsa-miR-20b-5p	MIMAT0001413	up
		hsa-miR-212-3p	MIMAT0000269	up
		hsa-miR-220c	NA	up
		hsa-miR-221-5p	MIMAT0004568	up
		hsa-miR-26a-5p	MIMAT0000082	up
		hsa-miR-335-5p	MIMAT0000765	up
		hsa-miR-34a-5p	MIMAT0000255	up
		hsa-miR-3617-5p	MIMAT0017997	up
		hsa-miR-3664-3p	MIMAT0019220	up
		hsa-miR-3678-3p	MIMAT0018103	up
		hsa-miR-3915	MIMAT0018189	up
		hsa-miR-3944-5p	MIMAT0019231	up
		hsa-miR-421	MIMAT0003339	up
		hsa-miR-423-5p	MIMAT0004748	up
		hsa-miR-4257	MIMAT0016878	up
		hsa-miR-4306	MIMAT0016858	up
		hsa-miR-4709-5p	MIMAT0019811	up
		hsa-miR-4786-5p	MIMAT0019954	up
		hsa-miR-503-5p	MIMAT0002874	up
		hsa-miR-541-3p	MIMAT0004920	up
		hsa-miR-577	MIMAT0003242	up
		hsa-miR-589-5p	MIMAT0004799	up
		hsa-miR-593-5p	MIMAT0003261	up
		hsa-miR-597-5p	MIMAT0003265	up
		hsa-miR-623	MIMAT0003292	up
		hsa-miR-624-5p	MIMAT0003293	up
		hsa-miR-641	MIMAT0003311	up
		hsa-miR-654-5p	MIMAT0003330	up
		hsa-miR-93-3p	MIMAT0004509	up
		hsa-miR-93-5p	MIMAT0000093	up
		hsa-miR-95-3p	MIMAT0000094	up
		hsa-miR-96-3p	MIMAT0004510	up
		hsa-miR-98-5p	MIMAT0000096	up
	PRKACG	hsa-miR-1225-3p	MIMAT0005573	up
		hsa-miR-1233-3p	MIMAT0005588	up
		hsa-miR-1298-5p	MIMAT0005800	up
		hsa-miR-149-5p	MIMAT0000450	up
		hsa-miR-181a-2-3p	MIMAT0004558	up
		hsa-miR-183-5p	MIMAT0000261	up
		hsa-miR-187-3p	MIMAT0000262	up
		hsa-miR-220	NA	up
		hsa-miR-27a-3p	MIMAT0000084	up
		hsa-miR-300	MIMAT0004903	up
		hsa-miR-3064-5p	MIMAT0019864	up
		hsa-miR-3135b	MIMAT0018985	up
		hsa-miR-3159	MIMAT0015033	up
		hsa-miR-3176	MIMAT0015053	up
		hsa-miR-3183	MIMAT0015063	up
		hsa-miR-326	MIMAT0000756	up
		hsa-miR-335-3p	MIMAT0004703	up
		hsa-miR-3605-5p	MIMAT0017981	up
		hsa-miR-3652	MIMAT0018072	up
		hsa-miR-378g	MIMAT0018937	up
		hsa-miR-381-3p	MIMAT0000736	up
		hsa-miR-424-5p	MIMAT0001341	up
		hsa-miR-4430	MIMAT0018945	up
		hsa-miR-4498	MIMAT0019033	up
		hsa-miR-4673	MIMAT0019755	up
		hsa-miR-4692	MIMAT0019783	up
		hsa-miR-4723-3p	MIMAT0019839	up
		hsa-miR-4775	MIMAT0019931	up
		hsa-miR-485-5p	MIMAT0002175	up
		hsa-miR-5001-5p	MIMAT0021021	up
		hsa-miR-5196-3p	MIMAT0021129	up
		hsa-miR-606	MIMAT0003274	up
		hsa-miR-646	MIMAT0003316	up
		hsa-miR-765	MIMAT0003945	up
	S100A7	hsa-miR-1343-3p	MIMAT0019776	up
		hsa-miR-193a-5p	MIMAT0004614	up
		hsa-miR-26b-5p	MIMAT0000083	up
		hsa-miR-27a-3p	MIMAT0000084	up
		hsa-miR-30c-1-3p	MIMAT0004674	up
		hsa-miR-30c-2-3p	MIMAT0004550	up
		hsa-miR-4516	MIMAT0019053	up
		hsa-miR-518c-5p	MIMAT0002847	up
		hsa-miR-593-5p	MIMAT0003261	up
	SPRR2G	hsa-miR-1289	MIMAT0005879	up
		hsa-miR-141-5p	MIMAT0004598	up
		hsa-miR-155-5p	MIMAT0000646	up
		hsa-miR-186-5p	MIMAT0000456	up
		hsa-miR-2110	MIMAT0010133	up
		hsa-miR-218-5p	MIMAT0000275	up
		hsa-miR-30c-5p	MIMAT0000244	up
		hsa-miR-3150a-3p	MIMAT0015023	up
		hsa-miR-3175	MIMAT0015052	up
		hsa-miR-3192-5p	MIMAT0015076	up
		hsa-miR-335-5p	MIMAT0000765	up
		hsa-miR-34a-5p	MIMAT0000255	up
		hsa-miR-34b-5p	MIMAT0000685	up
		hsa-miR-34c-5p	MIMAT0000686	up
		hsa-miR-376b-3p	MIMAT0002172	up
		hsa-miR-378a-3p	MIMAT0000732	up
		hsa-miR-380-5p	MIMAT0000734	up
		hsa-miR-3914	MIMAT0018188	up
		hsa-miR-449a	MIMAT0001541	up
		hsa-miR-449b-5p	MIMAT0003327	up
		hsa-miR-449c-5p	MIMAT0010251	up
		hsa-miR-450a-1-3p	MIMAT0022700	up
		hsa-miR-4516	MIMAT0019053	up
		hsa-miR-494-3p	MIMAT0002816	up
		hsa-miR-498-5p	MIMAT0002824	up
		hsa-miR-499a-3p	MIMAT0004772	up
		hsa-miR-510-5p	MIMAT0002882	up
		hsa-miR-521	MIMAT0002854	up
		hsa-miR-548p	MIMAT0005934	up
		hsa-miR-555	MIMAT0003219	up
		hsa-miR-574-3p	MIMAT0003239	up
		hsa-miR-636	MIMAT0003306	up
		hsa-miR-647	MIMAT0003317	up
		hsa-miR-7515	MIMAT0029310	up
		hsa-miR-765	MIMAT0003945	up
		hsa-miR-939-5p	MIMAT0004982	up
		hsa-miR-9500	MIMAT0035542	up
	SPRR3	hsa-miR-125a-3p	MIMAT0004602	up
		hsa-miR-1298-5p	MIMAT0005800	up
		hsa-miR-1343-3p	MIMAT0019776	up
		hsa-miR-135a-5p	MIMAT0000428	up
		hsa-miR-135b-5p	MIMAT0000758	up
		hsa-miR-182-5p	MIMAT0000259	up
		hsa-miR-27a-3p	MIMAT0000084	up
		hsa-miR-30b-3p	MIMAT0004589	up
		hsa-miR-320a-3p	MIMAT0000510	up
		hsa-miR-320b	MIMAT0005792	up
		hsa-miR-320c	MIMAT0005793	up
		hsa-miR-320d	MIMAT0006764	up
		hsa-miR-335-3p	MIMAT0004703	up
		hsa-miR-335-5p	MIMAT0000765	up
		hsa-miR-338-3p	MIMAT0000763	up
		hsa-miR-378a-3p	MIMAT0000732	up
		hsa-miR-383-5p	MIMAT0000738	up
		hsa-miR-548e-5p	MIMAT0026736	up
		hsa-miR-574-5p	MIMAT0004795	up
		hsa-miR-586	MIMAT0003252	up
		hsa-miR-603	MIMAT0003271	up
		hsa-miR-624-3p	MIMAT0004807	up
		hsa-miR-651-5p	MIMAT0003321	up
		hsa-miR-921	MIMAT0004971	up

## Sheet: Table S3
Supplementary Material Table S3. Table of miRNAs and their down-regulated hub genes. Each target gene is associated with one or more miRNAs.
	Gene Target	miRNA	Accession	Regulation
	BCAN	hsa-let-7a-5p	MIMAT0000062	down
		hsa-let-7b-5p	MIMAT0000063	down
		hsa-let-7c-5p	MIMAT0000064	down
		hsa-let-7d-5p	MIMAT0000065	down
		hsa-let-7e-5p	MIMAT0000066	down
		hsa-let-7f-5p	MIMAT0000067	down
		hsa-let-7g-5p	MIMAT0000414	down
		hsa-let-7i-5p	MIMAT0000415	down
		hsa-miR-1-3p	MIMAT0000416	down
		hsa-miR-101-3p	MIMAT0000099	down
		hsa-miR-103a-3p	MIMAT0000101	down
		hsa-miR-106a-5p	MIMAT0000103	down
		hsa-miR-106b-5p	MIMAT0000680	down
		hsa-miR-107	MIMAT0000104	down
		hsa-miR-1207-5p	MIMAT0005871	down
		hsa-miR-1225-5p	MIMAT0005572	down
		hsa-miR-124-3p	MIMAT0000422	down
		hsa-miR-124-5p	MIMAT0004591	down
		hsa-miR-125a-5p	MIMAT0000443	down
		hsa-miR-125b-5p	MIMAT0000423	down
		hsa-miR-1267	MIMAT0005921	down
		hsa-miR-127-3p	MIMAT0000446	down
		hsa-miR-128-3p	MIMAT0000424	down
		hsa-miR-1304-5p	MIMAT0005892	down
		hsa-miR-130b-3p	MIMAT0000691	down
		hsa-miR-132-3p	MIMAT0000426	down
		hsa-miR-133a-3p	MIMAT0000427	down
		hsa-miR-137-3p	MIMAT0000429	down
		hsa-miR-139-5p	MIMAT0000250	down
		hsa-miR-146a-5p	MIMAT0000449	down
		hsa-miR-146b-5p	MIMAT0002809	down
		hsa-miR-15a-5p	MIMAT0000068	down
		hsa-miR-15b-5p	MIMAT0000417	down
		hsa-miR-17-5p	MIMAT0000070	down
		hsa-miR-1827	MIMAT0006767	down
		hsa-miR-18a-5p	MIMAT0000072	down
		hsa-miR-18b-5p	MIMAT0001412	down
		hsa-miR-194-5p	MIMAT0000460	down
		hsa-miR-196a-5p	MIMAT0000226	down
		hsa-miR-19a-3p	MIMAT0000073	down
		hsa-miR-19b-3p	MIMAT0000074	down
		hsa-miR-204-5p	MIMAT0000265	down
		hsa-miR-20a-5p	MIMAT0000075	down
		hsa-miR-20b-5p	MIMAT0001413	down
		hsa-miR-211-5p	MIMAT0000268	down
		hsa-miR-2110	MIMAT0010133	down
		hsa-miR-212-3p	MIMAT0000269	down
		hsa-miR-218-5p	MIMAT0000275	down
		hsa-miR-219a-2-3p	MIMAT0004675	down
		hsa-miR-22-5p	MIMAT0004495	down
		hsa-miR-221-5p	MIMAT0004568	down
		hsa-miR-2276-3p	MIMAT0011775	down
		hsa-miR-23a-3p	MIMAT0000078	down
		hsa-miR-23b-3p	MIMAT0000418	down
		hsa-miR-2682-5p	MIMAT0013517	down
		hsa-miR-27a-3p	MIMAT0000084	down
		hsa-miR-27b-3p	MIMAT0000419	down
		hsa-miR-298	MIMAT0004901	down
		hsa-miR-301b-3p	MIMAT0004958	down
		hsa-miR-3148	MIMAT0015021	down
		hsa-miR-3165	MIMAT0015039	down
		hsa-miR-32-5p	MIMAT0000090	down
		hsa-miR-323a-5p	MIMAT0004696	down
		hsa-miR-330-5p	MIMAT0004693	down
		hsa-miR-331-5p	MIMAT0004700	down
		hsa-miR-33a-5p	MIMAT0000091	down
		hsa-miR-34a-5p	MIMAT0000255	down
		hsa-miR-34c-5p	MIMAT0000686	down
		hsa-miR-365a-3p	MIMAT0000710	down
		hsa-miR-365b-3p	MIMAT0022834	down
		hsa-miR-3714	MIMAT0018165	down
		hsa-miR-376a-3p	MIMAT0000729	down
		hsa-miR-376b-3p	MIMAT0002172	down
		hsa-miR-3938	MIMAT0018353	down
		hsa-miR-3976	MIMAT0019361	down
		hsa-miR-3978	MIMAT0019363	down
		hsa-miR-423-5p	MIMAT0004748	down
		hsa-miR-424-5p	MIMAT0001341	down
		hsa-miR-4319	MIMAT0016870	down
		hsa-miR-432-5p	MIMAT0002814	down
		hsa-miR-4324	MIMAT0016876	down
		hsa-miR-4328	MIMAT0016926	down
		hsa-miR-449a	MIMAT0001541	down
		hsa-miR-449b-5p	MIMAT0003327	down
		hsa-miR-4695-5p	MIMAT0019788	down
		hsa-miR-4720-3p	MIMAT0019834	down
		hsa-miR-4725-3p	MIMAT0019844	down
		hsa-miR-4755-5p	MIMAT0019895	down
		hsa-miR-4780	MIMAT0019939	down
		hsa-miR-4793-5p	MIMAT0019965	down
		hsa-miR-485-3p	MIMAT0002176	down
		hsa-miR-486-3p	MIMAT0004762	down
		hsa-miR-494-3p	MIMAT0002816	down
		hsa-miR-5006-3p	MIMAT0021034	down
		hsa-miR-500a-3p	MIMAT0002871	down
		hsa-miR-512-3p	MIMAT0002823	down
		hsa-miR-513a-5p	MIMAT0002877	down
		hsa-miR-5186	MIMAT0021116	down
		hsa-miR-5187-5p	MIMAT0021117	down
		hsa-miR-5192	MIMAT0021123	down
		hsa-miR-520d-5p	MIMAT0002855	down
		hsa-miR-524-5p	MIMAT0002849	down
		hsa-miR-548ao-5p	MIMAT0021029	down
		hsa-miR-548as-3p	MIMAT0022268	down
		hsa-miR-548ax	MIMAT0022474	down
		hsa-miR-548k	MIMAT0005882	down
		hsa-miR-548p	MIMAT0005934	down
		hsa-miR-587	MIMAT0003253	down
		hsa-miR-589-5p	MIMAT0004799	down
		hsa-miR-6124	MIMAT0024597	down
		hsa-miR-623	MIMAT0003292	down
		hsa-miR-624-5p	MIMAT0003293	down
		hsa-miR-652-3p	MIMAT0003322	down
		hsa-miR-6728-5p	MIMAT0027357	down
		hsa-miR-6769a-5p	MIMAT0027438	down
		hsa-miR-6769b-5p	MIMAT0027620	down
		hsa-miR-6780b-3p	MIMAT0027573	down
		hsa-miR-7-5p	MIMAT0000252	down
		hsa-miR-7106-3p	MIMAT0028110	down
		hsa-miR-744-5p	MIMAT0004945	down
		hsa-miR-7515	MIMAT0029310	down
		hsa-miR-758-5p	MIMAT0022929	down
		hsa-miR-760	MIMAT0004957	down
		hsa-miR-770-5p	MIMAT0003948	down
		hsa-miR-877-5p	MIMAT0004949	down
		hsa-miR-885-3p	MIMAT0004948	down
		hsa-miR-92b-5p	MIMAT0004792	down
		hsa-miR-93-5p	MIMAT0000093	down
		hsa-miR-939-5p	MIMAT0004982	down
		hsa-miR-98-5p	MIMAT0000096	down
	CNTN1	hsa-let-7a-2-3p	MIMAT0010195	down
		hsa-let-7a-3p	MIMAT0004481	down
		hsa-let-7a-5p	MIMAT0000062	down
		hsa-let-7b-3p	MIMAT0004482	down
		hsa-let-7c-5p	MIMAT0000064	down
		hsa-let-7d-3p	MIMAT0004484	down
		hsa-let-7d-5p	MIMAT0000065	down
		hsa-let-7e-3p	MIMAT0004485	down
		hsa-let-7e-5p	MIMAT0000066	down
		hsa-let-7f-1-3p	MIMAT0004486	down
		hsa-let-7f-2-3p	MIMAT0004487	down
		hsa-let-7g-3p	MIMAT0004584	down
		hsa-miR-1-3p	MIMAT0000416	down
		hsa-miR-101-3p	MIMAT0000099	down
		hsa-miR-101-5p	MIMAT0004513	down
		hsa-miR-103a-1-5p	MIMAT0037306	down
		hsa-miR-103a-2-5p	MIMAT0009196	down
		hsa-miR-103a-3p	MIMAT0000101	down
		hsa-miR-106a-5p	MIMAT0000103	down
		hsa-miR-106b-5p	MIMAT0000680	down
		hsa-miR-107	MIMAT0000104	down
		hsa-miR-10a-5p	MIMAT0000253	down
		hsa-miR-10b-5p	MIMAT0000254	down
		hsa-miR-1183	MIMAT0005828	down
		hsa-miR-1185-1-3p	MIMAT0022838	down
		hsa-miR-1185-2-3p	MIMAT0022713	down
		hsa-miR-12122	MIMAT0049016	down
		hsa-miR-12124	MIMAT0049018	down
		hsa-miR-12133	MIMAT0049027	down
		hsa-miR-124-3p	MIMAT0000422	down
		hsa-miR-124-3p.2	NA	down
		hsa-miR-1244	MIMAT0005896	down
		hsa-miR-1251-5p	MIMAT0005903	down
		hsa-miR-1252-5p	MIMAT0005944	down
		hsa-miR-1255a	MIMAT0005906	down
		hsa-miR-1255b-5p	MIMAT0005945	down
		hsa-miR-125a-3p	MIMAT0004602	down
		hsa-miR-125b-2-3p	MIMAT0004603	down
		hsa-miR-126-5p	MIMAT0000444	down
		hsa-miR-1264	MIMAT0005791	down
		hsa-miR-1265	MIMAT0005918	down
		hsa-miR-1270	MIMAT0005924	down
		hsa-miR-1271-5p	MIMAT0005796	down
		hsa-miR-1272	MIMAT0005925	down
		hsa-miR-1277-5p	MIMAT0022724	down
		hsa-miR-1279	MIMAT0005937	down
		hsa-miR-1285-5p	MIMAT0022719	down
		hsa-miR-1296-3p	MIMAT0026637	down
		hsa-miR-1298-5p	MIMAT0005800	down
		hsa-miR-1301-3p	MIMAT0005797	down
		hsa-miR-1305	MIMAT0005893	down
		hsa-miR-130a-3p	MIMAT0000425	down
		hsa-miR-130a-5p	MIMAT0004593	down
		hsa-miR-130b-3p	MIMAT0000691	down
		hsa-miR-132-3p	MIMAT0000426	down
		hsa-miR-1323	MIMAT0005795	down
		hsa-miR-133b	MIMAT0000770	down
		hsa-miR-136-5p	MIMAT0000448	down
		hsa-miR-138-1-3p	MIMAT0004607	down
		hsa-miR-138-2-3p	MIMAT0004596	down
		hsa-miR-139-5p	MIMAT0000250	down
		hsa-miR-140-3p	MIMAT0004597	down
		hsa-miR-140-5p	MIMAT0000431	down
		hsa-miR-141-3p	MIMAT0000432	down
		hsa-miR-142-5p	MIMAT0000433	down
		hsa-miR-143-3p	MIMAT0000435	down
		hsa-miR-143-5p	MIMAT0004599	down
		hsa-miR-145-3p	MIMAT0004601	down
		hsa-miR-1468-3p	MIMAT0026638	down
		hsa-miR-146a-5p	MIMAT0000449	down
		hsa-miR-146b-5p	MIMAT0002809	down
		hsa-miR-148a-3p	MIMAT0000243	down
		hsa-miR-148a-5p	MIMAT0004549	down
		hsa-miR-148b-3p	MIMAT0000759	down
		hsa-miR-149-5p	MIMAT0000450	down
		hsa-miR-152-3p	MIMAT0000438	down
		hsa-miR-15a-3p	MIMAT0004488	down
		hsa-miR-15a-5p	MIMAT0000068	down
		hsa-miR-15b-3p	MIMAT0004586	down
		hsa-miR-15b-5p	MIMAT0000417	down
		hsa-miR-16-1-3p	MIMAT0004489	down
		hsa-miR-16-5p	MIMAT0000069	down
		hsa-miR-17-5p	MIMAT0000070	down
		hsa-miR-181a-3p	MIMAT0000270	down
		hsa-miR-181a-5p	MIMAT0000256	down
		hsa-miR-181b-5p	MIMAT0000257	down
		hsa-miR-181c-3p	MIMAT0004559	down
		hsa-miR-181c-5p	MIMAT0000258	down
		hsa-miR-181d-5p	MIMAT0002821	down
		hsa-miR-182-5p	MIMAT0000259	down
		hsa-miR-1843	MIMAT0039764	down
		hsa-miR-186-3p	MIMAT0004612	down
		hsa-miR-187-3p	MIMAT0000262	down
		hsa-miR-187-5p	MIMAT0004561	down
		hsa-miR-18a-5p	MIMAT0000072	down
		hsa-miR-18b-5p	MIMAT0001412	down
		hsa-miR-1915-3p	MIMAT0007892	down
		hsa-miR-193a-3p	MIMAT0000459	down
		hsa-miR-193b-3p	MIMAT0002819	down
		hsa-miR-194-5p	MIMAT0000460	down
		hsa-miR-199a-3p	MIMAT0000232	down
		hsa-miR-199a-5p	MIMAT0000231	down
		hsa-miR-199b-3p	MIMAT0004563	down
		hsa-miR-19a-3p	MIMAT0000073	down
		hsa-miR-19b-3p	MIMAT0000074	down
		hsa-miR-200a-3p	MIMAT0000682	down
		hsa-miR-200b-3p	MIMAT0000318	down
		hsa-miR-200c-3p	MIMAT0000617	down
		hsa-miR-203a-3p	MIMAT0000264	down
		hsa-miR-204-5p	MIMAT0000265	down
		hsa-miR-205-3p	MIMAT0009197	down
		hsa-miR-20a-5p	MIMAT0000075	down
		hsa-miR-20b-5p	MIMAT0001413	down
		hsa-miR-21-5p	MIMAT0000076	down
		hsa-miR-210-3p	MIMAT0000267	down
		hsa-miR-2113	MIMAT0009206	down
		hsa-miR-2115-5p	MIMAT0011158	down
		hsa-miR-214-3p	MIMAT0000271	down
		hsa-miR-216a-5p	MIMAT0000273	down
		hsa-miR-216b-5p	MIMAT0004959	down
		hsa-miR-217-3p	MIMAT0037308	down
		hsa-miR-218-5p	MIMAT0000275	down
		hsa-miR-219a-2-3p	MIMAT0004675	down
		hsa-miR-219a-5p	MIMAT0000276	down
		hsa-miR-22-3p	MIMAT0000077	down
		hsa-miR-22-5p	MIMAT0004495	down
		hsa-miR-221-3p	MIMAT0000278	down
		hsa-miR-222-3p	MIMAT0000279	down
		hsa-miR-222-5p	MIMAT0004569	down
		hsa-miR-224-3p	MIMAT0009198	down
		hsa-miR-2276-5p	MIMAT0026921	down
		hsa-miR-2355-3p	MIMAT0017950	down
		hsa-miR-2392	MIMAT0019043	down
		hsa-miR-23a-3p	MIMAT0000078	down
		hsa-miR-23a-5p	MIMAT0004496	down
		hsa-miR-23b-3p	MIMAT0000418	down
		hsa-miR-23b-5p	MIMAT0004587	down
		hsa-miR-23c	MIMAT0018000	down
		hsa-miR-25-3p	MIMAT0000081	down
		hsa-miR-2681-3p	MIMAT0013516	down
		hsa-miR-26a-5p	MIMAT0000082	down
		hsa-miR-26b-5p	MIMAT0000083	down
		hsa-miR-27a-3p	MIMAT0000084	down
		hsa-miR-27b-3p	MIMAT0000419	down
		hsa-miR-28-5p	MIMAT0000085	down
		hsa-miR-296-3p	MIMAT0004679	down
		hsa-miR-298	MIMAT0004901	down
		hsa-miR-299-5p	MIMAT0002890	down
		hsa-miR-29a-3p	MIMAT0000086	down
		hsa-miR-29b-2-5p	MIMAT0004515	down
		hsa-miR-29b-3p	MIMAT0000100	down
		hsa-miR-29c-3p	MIMAT0000681	down
		hsa-miR-300	MIMAT0004903	down
		hsa-miR-301a-3p	MIMAT0000688	down
		hsa-miR-301b-3p	MIMAT0004958	down
		hsa-miR-30a-3p	MIMAT0000088	down
		hsa-miR-30a-5p	MIMAT0000087	down
		hsa-miR-30b-3p	MIMAT0004589	down
		hsa-miR-30b-5p	MIMAT0000420	down
		hsa-miR-30c-1-3p	MIMAT0004674	down
		hsa-miR-30c-2-3p	MIMAT0004550	down
		hsa-miR-30c-5p	MIMAT0000244	down
		hsa-miR-30d-3p	MIMAT0004551	down
		hsa-miR-30d-5p	MIMAT0000245	down
		hsa-miR-30e-3p	MIMAT0000693	down
		hsa-miR-30e-5p	MIMAT0000692	down
		hsa-miR-31-3p	MIMAT0004504	down
		hsa-miR-31-5p	MIMAT0000089	down
		hsa-miR-3121-3p	MIMAT0014983	down
		hsa-miR-3121-5p	MIMAT0019199	down
		hsa-miR-3126-3p	MIMAT0015377	down
		hsa-miR-3128	MIMAT0014991	down
		hsa-miR-3129-3p	MIMAT0019202	down
		hsa-miR-3133	MIMAT0014998	down
		hsa-miR-3144-3p	MIMAT0015015	down
		hsa-miR-3145-3p	MIMAT0015016	down
		hsa-miR-3153	MIMAT0015026	down
		hsa-miR-3158-3p	MIMAT0015032	down
		hsa-miR-3159	MIMAT0015033	down
		hsa-miR-3161	MIMAT0015035	down
		hsa-miR-3163	MIMAT0015037	down
		hsa-miR-3164	MIMAT0015038	down
		hsa-miR-3167	MIMAT0015042	down
		hsa-miR-3179	MIMAT0015056	down
		hsa-miR-3187-3p	MIMAT0015069	down
		hsa-miR-3192-5p	MIMAT0015076	down
		hsa-miR-32-5p	MIMAT0000090	down
		hsa-miR-3200-3p	MIMAT0015085	down
		hsa-miR-3202	MIMAT0015089	down
		hsa-miR-324-3p	MIMAT0000762	down
		hsa-miR-330-3p	MIMAT0000751	down
		hsa-miR-330-5p	MIMAT0004693	down
		hsa-miR-335-3p	MIMAT0004703	down
		hsa-miR-337-5p	MIMAT0004695	down
		hsa-miR-33a-5p	MIMAT0000091	down
		hsa-miR-33b-5p	MIMAT0003301	down
		hsa-miR-340-3p	MIMAT0000750	down
		hsa-miR-340-5p	MIMAT0004692	down
		hsa-miR-342-5p	MIMAT0004694	down
		hsa-miR-34a-5p	MIMAT0000255	down
		hsa-miR-34b-5p	MIMAT0000685	down
		hsa-miR-3607-3p	MIMAT0017985	down
		hsa-miR-361-5p	MIMAT0000703	down
		hsa-miR-3616-5p	MIMAT0017995	down
		hsa-miR-3617-5p	MIMAT0017997	down
		hsa-miR-365a-3p	MIMAT0000710	down
		hsa-miR-365b-3p	MIMAT0022834	down
		hsa-miR-3662	MIMAT0018083	down
		hsa-miR-3671	MIMAT0018094	down
		hsa-miR-3672	MIMAT0018095	down
		hsa-miR-3675-3p	MIMAT0018099	down
		hsa-miR-3680-3p	MIMAT0018107	down
		hsa-miR-3689a-5p	MIMAT0018117	down
		hsa-miR-3689b-5p	MIMAT0018180	down
		hsa-miR-3689e	MIMAT0019009	down
		hsa-miR-3689f	MIMAT0019010	down
		hsa-miR-370-5p	MIMAT0026483	down
		hsa-miR-3714	MIMAT0018165	down
		hsa-miR-371a-5p	MIMAT0004687	down
		hsa-miR-374a-3p	MIMAT0004688	down
		hsa-miR-374a-5p	MIMAT0000727	down
		hsa-miR-374b-5p	MIMAT0004955	down
		hsa-miR-375-3p	MIMAT0000728	down
		hsa-miR-376a-5p	MIMAT0003386	down
		hsa-miR-376b-5p	MIMAT0022923	down
		hsa-miR-376c-5p	MIMAT0022861	down
		hsa-miR-377-5p	MIMAT0004689	down
		hsa-miR-378a-3p	MIMAT0000732	down
		hsa-miR-378g	MIMAT0018937	down
		hsa-miR-379-3p	MIMAT0004690	down
		hsa-miR-380-5p	MIMAT0000734	down
		hsa-miR-381-3p	MIMAT0000736	down
		hsa-miR-3910	MIMAT0018184	down
		hsa-miR-3934-5p	MIMAT0018349	down
		hsa-miR-3936	MIMAT0018351	down
		hsa-miR-3941	MIMAT0018357	down
		hsa-miR-3973	MIMAT0019358	down
		hsa-miR-410-3p	MIMAT0002171	down
		hsa-miR-421	MIMAT0003339	down
		hsa-miR-423-5p	MIMAT0004748	down
		hsa-miR-424-5p	MIMAT0001341	down
		hsa-miR-425-3p	MIMAT0001343	down
		hsa-miR-4261	MIMAT0016890	down
		hsa-miR-4262	MIMAT0016894	down
		hsa-miR-4264	MIMAT0016899	down
		hsa-miR-4277	MIMAT0016908	down
		hsa-miR-4282	MIMAT0016912	down
		hsa-miR-429	MIMAT0001536	down
		hsa-miR-4303	MIMAT0016856	down
		hsa-miR-4328	MIMAT0016926	down
		hsa-miR-433-3p	MIMAT0001627	down
		hsa-miR-4422	MIMAT0018935	down
		hsa-miR-4424	MIMAT0018939	down
		hsa-miR-4432	MIMAT0018948	down
		hsa-miR-4433b-5p	MIMAT0030413	down
		hsa-miR-4452	MIMAT0018974	down
		hsa-miR-4457	MIMAT0018979	down
		hsa-miR-4470	MIMAT0018997	down
		hsa-miR-4474-3p	MIMAT0019001	down
		hsa-miR-4477a	MIMAT0019004	down
		hsa-miR-4495	MIMAT0019030	down
		hsa-miR-4499	MIMAT0019035	down
		hsa-miR-449a	MIMAT0001541	down
		hsa-miR-449b-5p	MIMAT0003327	down
		hsa-miR-450b-5p	MIMAT0004909	down
		hsa-miR-4517	MIMAT0019054	down
		hsa-miR-452-5p	MIMAT0001635	down
		hsa-miR-4524a-3p	MIMAT0019063	down
		hsa-miR-4525	MIMAT0019064	down
		hsa-miR-4531	MIMAT0019070	down
		hsa-miR-4533	MIMAT0019072	down
		hsa-miR-4534	MIMAT0019073	down
		hsa-miR-454-3p	MIMAT0003885	down
		hsa-miR-4639-3p	MIMAT0019698	down
		hsa-miR-4646-3p	MIMAT0019708	down
		hsa-miR-4646-5p	MIMAT0019707	down
		hsa-miR-466	MIMAT0015002	down
		hsa-miR-4662a-3p	MIMAT0019732	down
		hsa-miR-4668-3p	MIMAT0019746	down
		hsa-miR-4672	MIMAT0019754	down
		hsa-miR-4676-5p	MIMAT0019758	down
		hsa-miR-4688	MIMAT0019777	down
		hsa-miR-4699-3p	MIMAT0019795	down
		hsa-miR-4709-3p	MIMAT0019812	down
		hsa-miR-4719	MIMAT0019832	down
		hsa-miR-4725-3p	MIMAT0019844	down
		hsa-miR-4729	MIMAT0019851	down
		hsa-miR-4766-3p	MIMAT0019918	down
		hsa-miR-4777-5p	MIMAT0019934	down
		hsa-miR-4789-5p	MIMAT0019959	down
		hsa-miR-4795-3p	MIMAT0019969	down
		hsa-miR-4799-5p	MIMAT0019976	down
		hsa-miR-486-5p	MIMAT0002177	down
		hsa-miR-488-3p	MIMAT0004763	down
		hsa-miR-491-5p	MIMAT0002807	down
		hsa-miR-493-5p	MIMAT0002813	down
		hsa-miR-495-3p	MIMAT0002817	down
		hsa-miR-496	MIMAT0002818	down
		hsa-miR-498-3p	MIMAT0037323	down
		hsa-miR-498-5p	MIMAT0002824	down
		hsa-miR-4999-5p	MIMAT0021017	down
		hsa-miR-499a-5p	MIMAT0002870	down
		hsa-miR-5002-5p	MIMAT0021023	down
		hsa-miR-5003-5p	MIMAT0021025	down
		hsa-miR-500a-3p	MIMAT0002871	down
		hsa-miR-5011-5p	MIMAT0021045	down
		hsa-miR-503-5p	MIMAT0002874	down
		hsa-miR-506-3p	MIMAT0002878	down
		hsa-miR-5089-5p	MIMAT0021081	down
		hsa-miR-5093	MIMAT0021085	down
		hsa-miR-5094	MIMAT0021086	down
		hsa-miR-511-5p	MIMAT0002808	down
		hsa-miR-513b-5p	MIMAT0005788	down
		hsa-miR-516a-3p	MIMAT0006778	down
		hsa-miR-516a-5p	MIMAT0004770	down
		hsa-miR-516b-3p	MIMAT0002860	down
		hsa-miR-516b-5p	MIMAT0002859	down
		hsa-miR-517-5p	MIMAT0002851	down
		hsa-miR-519a-2-5p	MIMAT0037327	down
		hsa-miR-519e-3p	MIMAT0002829	down
		hsa-miR-520b-5p	MIMAT0037325	down
		hsa-miR-520d-5p	MIMAT0002855	down
		hsa-miR-522-3p	MIMAT0002868	down
		hsa-miR-524-5p	MIMAT0002849	down
		hsa-miR-543	MIMAT0004954	down
		hsa-miR-544a	MIMAT0003164	down
		hsa-miR-548a-3p	MIMAT0003251	down
		hsa-miR-548a-5p	MIMAT0004803	down
		hsa-miR-548aa	MIMAT0018447	down
		hsa-miR-548ab	MIMAT0018928	down
		hsa-miR-548ac	MIMAT0018938	down
		hsa-miR-548ad-5p	MIMAT0032114	down
		hsa-miR-548ae-3p	MIMAT0018954	down
		hsa-miR-548ae-5p	MIMAT0032115	down
		hsa-miR-548ah-3p	MIMAT0020957	down
		hsa-miR-548ah-5p	MIMAT0018972	down
		hsa-miR-548aj-3p	MIMAT0018990	down
		hsa-miR-548aj-5p	MIMAT0022739	down
		hsa-miR-548ak	MIMAT0019013	down
		hsa-miR-548am-3p	MIMAT0019076	down
		hsa-miR-548am-5p	MIMAT0022740	down
		hsa-miR-548an	MIMAT0019079	down
		hsa-miR-548ap-3p	MIMAT0021038	down
		hsa-miR-548ap-5p	MIMAT0021037	down
		hsa-miR-548aq-3p	MIMAT0022264	down
		hsa-miR-548aq-5p	MIMAT0022263	down
		hsa-miR-548ar-3p	MIMAT0022266	down
		hsa-miR-548ar-5p	MIMAT0022265	down
		hsa-miR-548as-3p	MIMAT0022268	down
		hsa-miR-548as-5p	MIMAT0022267	down
		hsa-miR-548at-3p	MIMAT0022278	down
		hsa-miR-548at-5p	MIMAT0022277	down
		hsa-miR-548au-5p	MIMAT0022291	down
		hsa-miR-548av-5p	MIMAT0022303	down
		hsa-miR-548aw	MIMAT0022471	down
		hsa-miR-548ay-5p	MIMAT0025452	down
		hsa-miR-548az-3p	MIMAT0025457	down
		hsa-miR-548b-5p	MIMAT0004798	down
		hsa-miR-548bb-5p	MIMAT0035703	down
		hsa-miR-548bc	MIMAT0039765	down
		hsa-miR-548c-3p	MIMAT0003285	down
		hsa-miR-548c-5p	MIMAT0004806	down
		hsa-miR-548d-3p	MIMAT0003323	down
		hsa-miR-548d-5p	MIMAT0004812	down
		hsa-miR-548e-3p	MIMAT0005874	down
		hsa-miR-548f-3p	MIMAT0005895	down
		hsa-miR-548f-5p	MIMAT0026739	down
		hsa-miR-548g-5p	MIMAT0022722	down
		hsa-miR-548h-3p	MIMAT0022723	down
		hsa-miR-548h-5p	MIMAT0005928	down
		hsa-miR-548i	MIMAT0005935	down
		hsa-miR-548j-5p	MIMAT0005875	down
		hsa-miR-548k	MIMAT0005882	down
		hsa-miR-548l	MIMAT0005889	down
		hsa-miR-548n	MIMAT0005916	down
		hsa-miR-548o-3p	MIMAT0005919	down
		hsa-miR-548o-5p	MIMAT0022738	down
		hsa-miR-548t-3p	MIMAT0022730	down
		hsa-miR-548t-5p	MIMAT0015009	down
		hsa-miR-548w	MIMAT0015060	down
		hsa-miR-548x-3p	MIMAT0015081	down
		hsa-miR-548x-5p	MIMAT0022733	down
		hsa-miR-548y	MIMAT0018354	down
		hsa-miR-548z	MIMAT0018446	down
		hsa-miR-551b-5p	MIMAT0004794	down
		hsa-miR-552-5p	MIMAT0026615	down
		hsa-miR-556-3p	MIMAT0004793	down
		hsa-miR-556-5p	MIMAT0003220	down
		hsa-miR-5579-5p	MIMAT0022269	down
		hsa-miR-5580-3p	MIMAT0022274	down
		hsa-miR-5582-3p	MIMAT0022280	down
		hsa-miR-5583-5p	MIMAT0022281	down
		hsa-miR-5585-3p	MIMAT0022286	down
		hsa-miR-559	MIMAT0003223	down
		hsa-miR-5590-3p	MIMAT0022300	down
		hsa-miR-561-3p	MIMAT0003225	down
		hsa-miR-562	MIMAT0003226	down
		hsa-miR-567	MIMAT0003231	down
		hsa-miR-5681a	MIMAT0022469	down
		hsa-miR-5681b	MIMAT0022480	down
		hsa-miR-5684	MIMAT0022473	down
		hsa-miR-5692a	MIMAT0022484	down
		hsa-miR-570-3p	MIMAT0003235	down
		hsa-miR-5701	MIMAT0022494	down
		hsa-miR-574-3p	MIMAT0003239	down
		hsa-miR-575	MIMAT0003240	down
		hsa-miR-577	MIMAT0003242	down
		hsa-miR-579-3p	MIMAT0003244	down
		hsa-miR-581	MIMAT0003246	down
		hsa-miR-584-5p	MIMAT0003249	down
		hsa-miR-586	MIMAT0003252	down
		hsa-miR-590-3p	MIMAT0004801	down
		hsa-miR-592	MIMAT0003260	down
		hsa-miR-607	MIMAT0003275	down
		hsa-miR-609	MIMAT0003277	down
		hsa-miR-610	MIMAT0003278	down
		hsa-miR-618	MIMAT0003287	down
		hsa-miR-621	MIMAT0003290	down
		hsa-miR-624-5p	MIMAT0003293	down
		hsa-miR-629-5p	MIMAT0004810	down
		hsa-miR-630	MIMAT0003299	down
		hsa-miR-641	MIMAT0003311	down
		hsa-miR-646	MIMAT0003316	down
		hsa-miR-6508-5p	MIMAT0025472	down
		hsa-miR-651-5p	MIMAT0003321	down
		hsa-miR-653-5p	MIMAT0003328	down
		hsa-miR-656-3p	MIMAT0003332	down
		hsa-miR-656-5p	MIMAT0026627	down
		hsa-miR-664a-3p	MIMAT0005949	down
		hsa-miR-664b-3p	MIMAT0022272	down
		hsa-miR-668-3p	MIMAT0003881	down
		hsa-miR-671-5p	MIMAT0003880	down
		hsa-miR-6757-3p	MIMAT0027415	down
		hsa-miR-6766-3p	MIMAT0027433	down
		hsa-miR-6773-3p	MIMAT0027447	down
		hsa-miR-6804-3p	MIMAT0027509	down
		hsa-miR-6835-3p	MIMAT0027571	down
		hsa-miR-6842-3p	MIMAT0027587	down
		hsa-miR-6856-3p	MIMAT0027613	down
		hsa-miR-6858-3p	MIMAT0027617	down
		hsa-miR-6864-3p	MIMAT0027629	down
		hsa-miR-6885-3p	MIMAT0027671	down
		hsa-miR-7-5p	MIMAT0000252	down
		hsa-miR-708-5p	MIMAT0004926	down
		hsa-miR-758-5p	MIMAT0022929	down
		hsa-miR-8054	MIMAT0030981	down
		hsa-miR-8067	MIMAT0030994	down
		hsa-miR-8068	MIMAT0030995	down
		hsa-miR-873-3p	MIMAT0022717	down
		hsa-miR-875-5p	MIMAT0004922	down
		hsa-miR-876-3p	MIMAT0004925	down
		hsa-miR-876-5p	MIMAT0004924	down
		hsa-miR-885-5p	MIMAT0004947	down
		hsa-miR-887-3p	MIMAT0004951	down
		hsa-miR-891b	MIMAT0004913	down
		hsa-miR-92a-3p	MIMAT0000092	down
		hsa-miR-92b-3p	MIMAT0003218	down
		hsa-miR-93-5p	MIMAT0000093	down
		hsa-miR-944	MIMAT0004987	down
		hsa-miR-95-5p	MIMAT0026473	down
		hsa-miR-96-3p	MIMAT0004510	down
		hsa-miR-96-5p	MIMAT0000095	down
		hsa-miR-98-3p	MIMAT0022842	down
		hsa-miR-99a-3p	MIMAT0004511	down
	EGR1	hsa-let-7a-2-3p	MIMAT0010195	down
		hsa-let-7a-3p	MIMAT0004481	down
		hsa-let-7a-5p	MIMAT0000062	down
		hsa-let-7b-3p	MIMAT0004482	down
		hsa-let-7b-5p	MIMAT0000063	down
		hsa-let-7c-5p	MIMAT0000064	down
		hsa-let-7d-3p	MIMAT0004484	down
		hsa-let-7d-5p	MIMAT0000065	down
		hsa-let-7e-5p	MIMAT0000066	down
		hsa-let-7f-5p	MIMAT0000067	down
		hsa-let-7g-3p	MIMAT0004584	down
		hsa-let-7g-5p	MIMAT0000414	down
		hsa-let-7i-5p	MIMAT0000415	down
		hsa-miR-101-3p	MIMAT0000099	down
		hsa-miR-103a-3p	MIMAT0000101	down
		hsa-miR-105-3p	MIMAT0004516	down
		hsa-miR-106a-5p	MIMAT0000103	down
		hsa-miR-106b-3p	MIMAT0004672	down
		hsa-miR-106b-5p	MIMAT0000680	down
		hsa-miR-107	MIMAT0000104	down
		hsa-miR-10b-5p	MIMAT0000254	down
		hsa-miR-1183	MIMAT0005828	down
		hsa-miR-1185-5p	MIMAT0005798	down
		hsa-miR-1202	MIMAT0005865	down
		hsa-miR-1203	MIMAT0005866	down
		hsa-miR-1206	MIMAT0005870	down
		hsa-miR-1207-5p	MIMAT0005871	down
		hsa-miR-12135	MIMAT0049031	down
		hsa-miR-1231	MIMAT0005586	down
		hsa-miR-1236-3p	MIMAT0005591	down
		hsa-miR-124-3p	MIMAT0000422	down
		hsa-miR-124-3p.1	NA	down
		hsa-miR-1248	MIMAT0005900	down
		hsa-miR-1255a	MIMAT0005906	down
		hsa-miR-1255b-5p	MIMAT0005945	down
		hsa-miR-125b-1-3p	MIMAT0004592	down
		hsa-miR-125b-2-3p	MIMAT0004603	down
		hsa-miR-125b-5p	MIMAT0000423	down
		hsa-miR-126-3p	MIMAT0000445	down
		hsa-miR-1266-5p	MIMAT0005920	down
		hsa-miR-1269a	MIMAT0005923	down
		hsa-miR-127-5p	MIMAT0004604	down
		hsa-miR-1270	MIMAT0005924	down
		hsa-miR-1272	MIMAT0005925	down
		hsa-miR-1275	MIMAT0005929	down
		hsa-miR-128-1-5p	MIMAT0026477	down
		hsa-miR-128-3p	MIMAT0000424	down
		hsa-miR-1283	MIMAT0005799	down
		hsa-miR-1285-3p	MIMAT0005876	down
		hsa-miR-1288-3p	MIMAT0005942	down
		hsa-miR-129-2-3p	MIMAT0004605	down
		hsa-miR-129-5p	MIMAT0000242	down
		hsa-miR-1296-5p	MIMAT0005794	down
		hsa-miR-1299	MIMAT0005887	down
		hsa-miR-1300	NA	down
		hsa-miR-1307-3p	MIMAT0005951	down
		hsa-miR-1308	NA	down
		hsa-miR-130a-3p	MIMAT0000425	down
		hsa-miR-130a-5p	MIMAT0004593	down
		hsa-miR-130b-3p	MIMAT0000691	down
		hsa-miR-130b-5p	MIMAT0004680	down
		hsa-miR-132-3p	MIMAT0000426	down
		hsa-miR-132-5p	MIMAT0004594	down
		hsa-miR-1321	MIMAT0005952	down
		hsa-miR-1322	MIMAT0005953	down
		hsa-miR-1343-3p	MIMAT0019776	down
		hsa-miR-135a-2-3p	MIMAT0037309	down
		hsa-miR-135b-5p	MIMAT0000758	down
		hsa-miR-139-5p	MIMAT0000250	down
		hsa-miR-140-3p	MIMAT0004597	down
		hsa-miR-140-5p	MIMAT0000431	down
		hsa-miR-141-3p	MIMAT0000432	down
		hsa-miR-141-5p	MIMAT0004598	down
		hsa-miR-142-5p	MIMAT0000433	down
		hsa-miR-143-3p	MIMAT0000435	down
		hsa-miR-144-5p	MIMAT0004600	down
		hsa-miR-145-3p	MIMAT0004601	down
		hsa-miR-146a-5p	MIMAT0000449	down
		hsa-miR-146b-5p	MIMAT0002809	down
		hsa-miR-147a	MIMAT0000251	down
		hsa-miR-147b-3p	MIMAT0004928	down
		hsa-miR-148a-3p	MIMAT0000243	down
		hsa-miR-148a-5p	MIMAT0004549	down
		hsa-miR-148b-3p	MIMAT0000759	down
		hsa-miR-148b-5p	MIMAT0004699	down
		hsa-miR-150-5p	MIMAT0000451	down
		hsa-miR-151a-5p	MIMAT0004697	down
		hsa-miR-151b	MIMAT0010214	down
		hsa-miR-155-5p	MIMAT0000646	down
		hsa-miR-15a-3p	MIMAT0004488	down
		hsa-miR-15a-5p	MIMAT0000068	down
		hsa-miR-15b-3p	MIMAT0004586	down
		hsa-miR-15b-5p	MIMAT0000417	down
		hsa-miR-16-1-3p	MIMAT0004489	down
		hsa-miR-16-5p	MIMAT0000069	down
		hsa-miR-17-3p	MIMAT0000071	down
		hsa-miR-17-5p	MIMAT0000070	down
		hsa-miR-181a-2-3p	MIMAT0004558	down
		hsa-miR-181a-3p	MIMAT0000270	down
		hsa-miR-181a-5p	MIMAT0000256	down
		hsa-miR-181b-5p	MIMAT0000257	down
		hsa-miR-181c-5p	MIMAT0000258	down
		hsa-miR-181d-5p	MIMAT0002821	down
		hsa-miR-182-5p	MIMAT0000259	down
		hsa-miR-183-3p	MIMAT0004560	down
		hsa-miR-183-5p	MIMAT0000261	down
		hsa-miR-185-3p	MIMAT0004611	down
		hsa-miR-185-5p	MIMAT0000455	down
		hsa-miR-186-3p	MIMAT0004612	down
		hsa-miR-188-5p	MIMAT0000457	down
		hsa-miR-18a-3p	MIMAT0002891	down
		hsa-miR-18a-5p	MIMAT0000072	down
		hsa-miR-18b-5p	MIMAT0001412	down
		hsa-miR-191-5p	MIMAT0000440	down
		hsa-miR-1911-5p	MIMAT0007885	down
		hsa-miR-1915-3p	MIMAT0007892	down
		hsa-miR-192-5p	MIMAT0000222	down
		hsa-miR-193b-3p	MIMAT0002819	down
		hsa-miR-194-5p	MIMAT0000460	down
		hsa-miR-195-3p	MIMAT0004615	down
		hsa-miR-195-5p	MIMAT0000461	down
		hsa-miR-196a-5p	MIMAT0000226	down
		hsa-miR-196b-5p	MIMAT0001080	down
		hsa-miR-197-3p	MIMAT0000227	down
		hsa-miR-199a-3p	MIMAT0000232	down
		hsa-miR-199b-3p	MIMAT0004563	down
		hsa-miR-19a-3p	MIMAT0000073	down
		hsa-miR-19b-3p	MIMAT0000074	down
		hsa-miR-200a-5p	MIMAT0001620	down
		hsa-miR-200b-3p	MIMAT0000318	down
		hsa-miR-200c-3p	MIMAT0000617	down
		hsa-miR-203a-3p	MIMAT0000264	down
		hsa-miR-203b-3p	MIMAT0019814	down
		hsa-miR-204-5p	MIMAT0000265	down
		hsa-miR-205-5p	MIMAT0000266	down
		hsa-miR-206	MIMAT0000462	down
		hsa-miR-20a-5p	MIMAT0000075	down
		hsa-miR-20b-5p	MIMAT0001413	down
		hsa-miR-21-5p	MIMAT0000076	down
		hsa-miR-210-3p	MIMAT0000267	down
		hsa-miR-211-5p	MIMAT0000268	down
		hsa-miR-2110	MIMAT0010133	down
		hsa-miR-212-3p	MIMAT0000269	down
		hsa-miR-214-3p	MIMAT0000271	down
		hsa-miR-215-5p	MIMAT0000272	down
		hsa-miR-217-5p	MIMAT0000274	down
		hsa-miR-22-3p	MIMAT0000077	down
		hsa-miR-22-5p	MIMAT0004495	down
		hsa-miR-221-3p	MIMAT0000278	down
		hsa-miR-222-3p	MIMAT0000279	down
		hsa-miR-222-5p	MIMAT0004569	down
		hsa-miR-2278	MIMAT0011778	down
		hsa-miR-2355-3p	MIMAT0017950	down
		hsa-miR-23a-3p	MIMAT0000078	down
		hsa-miR-23b-3p	MIMAT0000418	down
		hsa-miR-24-1-5p	MIMAT0000079	down
		hsa-miR-24-3p	MIMAT0000080	down
		hsa-miR-25-3p	MIMAT0000081	down
		hsa-miR-25-5p	MIMAT0004498	down
		hsa-miR-2682-5p	MIMAT0013517	down
		hsa-miR-26a-5p	MIMAT0000082	down
		hsa-miR-26b-5p	MIMAT0000083	down
		hsa-miR-27a-3p	MIMAT0000084	down
		hsa-miR-27a-5p	MIMAT0004501	down
		hsa-miR-27b-3p	MIMAT0000419	down
		hsa-miR-28-5p	MIMAT0000085	down
		hsa-miR-29a-3p	MIMAT0000086	down
		hsa-miR-29b-3p	MIMAT0000100	down
		hsa-miR-29c-3p	MIMAT0000681	down
		hsa-miR-300	MIMAT0004903	down
		hsa-miR-301a-5p	MIMAT0022696	down
		hsa-miR-3064-3p	MIMAT0019865	down
		hsa-miR-3065-3p	MIMAT0015378	down
		hsa-miR-3065-5p	MIMAT0015066	down
		hsa-miR-30a-3p	MIMAT0000088	down
		hsa-miR-30a-5p	MIMAT0000087	down
		hsa-miR-30b-5p	MIMAT0000420	down
		hsa-miR-30c-1-3p	MIMAT0004674	down
		hsa-miR-30c-2-3p	MIMAT0004550	down
		hsa-miR-30d-3p	MIMAT0004551	down
		hsa-miR-30d-5p	MIMAT0000245	down
		hsa-miR-30e-3p	MIMAT0000693	down
		hsa-miR-31-5p	MIMAT0000089	down
		hsa-miR-3119	MIMAT0014981	down
		hsa-miR-3120-3p	MIMAT0014982	down
		hsa-miR-3121-3p	MIMAT0014983	down
		hsa-miR-3125	MIMAT0014988	down
		hsa-miR-3129-5p	MIMAT0014992	down
		hsa-miR-3140-5p	MIMAT0019204	down
		hsa-miR-3143	MIMAT0015012	down
		hsa-miR-3145-5p	MIMAT0019205	down
		hsa-miR-3184-3p	MIMAT0022731	down
		hsa-miR-3184-5p	MIMAT0015064	down
		hsa-miR-3190-3p	MIMAT0022839	down
		hsa-miR-3199	MIMAT0015084	down
		hsa-miR-32-5p	MIMAT0000090	down
		hsa-miR-3202	MIMAT0015089	down
		hsa-miR-320a-3p	MIMAT0000510	down
		hsa-miR-320b	MIMAT0005792	down
		hsa-miR-324-3p	MIMAT0000762	down
		hsa-miR-330-3p	MIMAT0000751	down
		hsa-miR-330-5p	MIMAT0004693	down
		hsa-miR-338-5p	MIMAT0004701	down
		hsa-miR-339-5p	MIMAT0000764	down
		hsa-miR-33b-5p	MIMAT0003301	down
		hsa-miR-340-3p	MIMAT0000750	down
		hsa-miR-340-5p	MIMAT0004692	down
		hsa-miR-342-3p	MIMAT0000753	down
		hsa-miR-342-5p	MIMAT0004694	down
		hsa-miR-345-5p	MIMAT0000772	down
		hsa-miR-34a-5p	MIMAT0000255	down
		hsa-miR-3607-5p	MIMAT0017984	down
		hsa-miR-361-3p	MIMAT0004682	down
		hsa-miR-3613-3p	MIMAT0017991	down
		hsa-miR-3622a-5p	MIMAT0018003	down
		hsa-miR-363-3p	MIMAT0000707	down
		hsa-miR-367-3p	MIMAT0000719	down
		hsa-miR-369-3p	MIMAT0000721	down
		hsa-miR-373-3p	MIMAT0000726	down
		hsa-miR-374a-5p	MIMAT0000727	down
		hsa-miR-374c-5p	MIMAT0018443	down
		hsa-miR-377-3p	MIMAT0000730	down
		hsa-miR-377-5p	MIMAT0004689	down
		hsa-miR-378c	MIMAT0016847	down
		hsa-miR-381-3p	MIMAT0000736	down
		hsa-miR-382-5p	MIMAT0000737	down
		hsa-miR-3910	MIMAT0018184	down
		hsa-miR-3921	MIMAT0018196	down
		hsa-miR-411-5p	MIMAT0003329	down
		hsa-miR-423-3p	MIMAT0001340	down
		hsa-miR-423-5p	MIMAT0004748	down
		hsa-miR-424-5p	MIMAT0001341	down
		hsa-miR-425-3p	MIMAT0001343	down
		hsa-miR-4251	MIMAT0016883	down
		hsa-miR-4256	MIMAT0016877	down
		hsa-miR-4272	MIMAT0016902	down
		hsa-miR-429	MIMAT0001536	down
		hsa-miR-4446-3p	MIMAT0018965	down
		hsa-miR-4454	MIMAT0018976	down
		hsa-miR-449a	MIMAT0001541	down
		hsa-miR-449b-5p	MIMAT0003327	down
		hsa-miR-449c-5p	MIMAT0010251	down
		hsa-miR-4503	MIMAT0019039	down
		hsa-miR-450a-5p	MIMAT0001545	down
		hsa-miR-4514	MIMAT0019051	down
		hsa-miR-452-5p	MIMAT0001635	down
		hsa-miR-4525	MIMAT0019064	down
		hsa-miR-4533	MIMAT0019072	down
		hsa-miR-454-5p	MIMAT0003884	down
		hsa-miR-455-5p	MIMAT0003150	down
		hsa-miR-4643	MIMAT0019703	down
		hsa-miR-4653-5p	MIMAT0019718	down
		hsa-miR-4666a-3p	MIMAT0019742	down
		hsa-miR-4666b	MIMAT0022485	down
		hsa-miR-4677-3p	MIMAT0019761	down
		hsa-miR-4687-3p	MIMAT0019775	down
		hsa-miR-4687-5p	MIMAT0019774	down
		hsa-miR-4692	MIMAT0019783	down
		hsa-miR-4693-3p	MIMAT0019785	down
		hsa-miR-4698	MIMAT0019793	down
		hsa-miR-4699-3p	MIMAT0019795	down
		hsa-miR-4704-3p	MIMAT0019804	down
		hsa-miR-4713-5p	MIMAT0019820	down
		hsa-miR-4719	MIMAT0019832	down
		hsa-miR-4725-3p	MIMAT0019844	down
		hsa-miR-4731-3p	MIMAT0019854	down
		hsa-miR-4739	MIMAT0019868	down
		hsa-miR-4742-5p	MIMAT0019872	down
		hsa-miR-4760-5p	MIMAT0019906	down
		hsa-miR-4775	MIMAT0019931	down
		hsa-miR-4782-5p	MIMAT0019944	down
		hsa-miR-4789-5p	MIMAT0019959	down
		hsa-miR-4791	MIMAT0019963	down
		hsa-miR-4801	MIMAT0019980	down
		hsa-miR-4803	MIMAT0019983	down
		hsa-miR-483-3p	MIMAT0002173	down
		hsa-miR-484	MIMAT0002174	down
		hsa-miR-486-3p	MIMAT0004762	down
		hsa-miR-487a-3p	MIMAT0002178	down
		hsa-miR-488-3p	MIMAT0004763	down
		hsa-miR-491-5p	MIMAT0002807	down
		hsa-miR-497-3p	MIMAT0004768	down
		hsa-miR-497-5p	MIMAT0002820	down
		hsa-miR-5000-5p	MIMAT0021019	down
		hsa-miR-502-3p	MIMAT0004775	down
		hsa-miR-503-5p	MIMAT0002874	down
		hsa-miR-506-3p	MIMAT0002878	down
		hsa-miR-507	MIMAT0002879	down
		hsa-miR-508-5p	MIMAT0004778	down
		hsa-miR-510-5p	MIMAT0002882	down
		hsa-miR-511-5p	MIMAT0002808	down
		hsa-miR-513a-3p	MIMAT0004777	down
		hsa-miR-513b-5p	MIMAT0005788	down
		hsa-miR-513c-3p	MIMAT0022728	down
		hsa-miR-516b-5p	MIMAT0002859	down
		hsa-miR-518a-3p	MIMAT0002863	down
		hsa-miR-518b	MIMAT0002844	down
		hsa-miR-518c-3p	MIMAT0002848	down
		hsa-miR-518d-3p	MIMAT0002864	down
		hsa-miR-518e-3p	MIMAT0002861	down
		hsa-miR-518f-3p	MIMAT0002842	down
		hsa-miR-5193	MIMAT0021124	down
		hsa-miR-5196-5p	MIMAT0021128	down
		hsa-miR-520d-5p	MIMAT0002855	down
		hsa-miR-520g-3p	MIMAT0002858	down
		hsa-miR-520h	MIMAT0002867	down
		hsa-miR-524-5p	MIMAT0002849	down
		hsa-miR-525-3p	MIMAT0002839	down
		hsa-miR-526a-3p	MIMAT0037326	down
		hsa-miR-532-3p	MIMAT0004780	down
		hsa-miR-541-5p	MIMAT0004919	down
		hsa-miR-542-3p	MIMAT0003389	down
		hsa-miR-543	MIMAT0004954	down
		hsa-miR-545-3p	MIMAT0003165	down
		hsa-miR-548a-5p	MIMAT0004803	down
		hsa-miR-548aa	MIMAT0018447	down
		hsa-miR-548ac	MIMAT0018938	down
		hsa-miR-548ae-3p	MIMAT0018954	down
		hsa-miR-548ah-3p	MIMAT0020957	down
		hsa-miR-548am-3p	MIMAT0019076	down
		hsa-miR-548an	MIMAT0019079	down
		hsa-miR-548aq-3p	MIMAT0022264	down
		hsa-miR-548b-5p	MIMAT0004798	down
		hsa-miR-548c-3p	MIMAT0003285	down
		hsa-miR-548c-5p	MIMAT0004806	down
		hsa-miR-548d-3p	MIMAT0003323	down
		hsa-miR-548d-5p	MIMAT0004812	down
		hsa-miR-548h-3p	MIMAT0022723	down
		hsa-miR-548h-5p	MIMAT0005928	down
		hsa-miR-548i	MIMAT0005935	down
		hsa-miR-548j-5p	MIMAT0005875	down
		hsa-miR-548s	MIMAT0014987	down
		hsa-miR-548w	MIMAT0015060	down
		hsa-miR-548y	MIMAT0018354	down
		hsa-miR-548z	MIMAT0018446	down
		hsa-miR-551b-5p	MIMAT0004794	down
		hsa-miR-557	MIMAT0003221	down
		hsa-miR-5581-3p	MIMAT0022276	down
		hsa-miR-5589-3p	MIMAT0022298	down
		hsa-miR-559	MIMAT0003223	down
		hsa-miR-561-5p	MIMAT0022706	down
		hsa-miR-564	MIMAT0003228	down
		hsa-miR-567	MIMAT0003231	down
		hsa-miR-5690	MIMAT0022482	down
		hsa-miR-5692a	MIMAT0022484	down
		hsa-miR-5692b	MIMAT0022497	down
		hsa-miR-5692c	MIMAT0022476	down
		hsa-miR-5701	MIMAT0022494	down
		hsa-miR-5706	MIMAT0022500	down
		hsa-miR-574-5p	MIMAT0004795	down
		hsa-miR-576-3p	MIMAT0004796	down
		hsa-miR-578	MIMAT0003243	down
		hsa-miR-581	MIMAT0003246	down
		hsa-miR-582-3p	MIMAT0004797	down
		hsa-miR-584-5p	MIMAT0003249	down
		hsa-miR-589-5p	MIMAT0004799	down
		hsa-miR-590-3p	MIMAT0004801	down
		hsa-miR-593-5p	MIMAT0003261	down
		hsa-miR-607	MIMAT0003275	down
		hsa-miR-6129	MIMAT0024613	down
		hsa-miR-6133	MIMAT0024617	down
		hsa-miR-615-3p	MIMAT0003283	down
		hsa-miR-615-5p	MIMAT0004804	down
		hsa-miR-620	MIMAT0003289	down
		hsa-miR-624-5p	MIMAT0003293	down
		hsa-miR-625-5p	MIMAT0003294	down
		hsa-miR-627-5p	MIMAT0003296	down
		hsa-miR-629-3p	MIMAT0003298	down
		hsa-miR-642a-3p	MIMAT0020924	down
		hsa-miR-642a-5p	MIMAT0003312	down
		hsa-miR-642b-3p	MIMAT0018444	down
		hsa-miR-652-3p	MIMAT0003322	down
		hsa-miR-654-5p	MIMAT0003330	down
		hsa-miR-655-3p	MIMAT0003331	down
		hsa-miR-659-3p	MIMAT0003337	down
		hsa-miR-660-3p	MIMAT0022711	down
		hsa-miR-663a	MIMAT0003326	down
		hsa-miR-668-3p	MIMAT0003881	down
		hsa-miR-670-3p	MIMAT0026640	down
		hsa-miR-671-5p	MIMAT0003880	down
		hsa-miR-6721-5p	MIMAT0025852	down
		hsa-miR-675-5p	MIMAT0004284	down
		hsa-miR-6810-5p	MIMAT0027520	down
		hsa-miR-7-5p	MIMAT0000252	down
		hsa-miR-744-3p	MIMAT0004946	down
		hsa-miR-744-5p	MIMAT0004945	down
		hsa-miR-760	MIMAT0004957	down
		hsa-miR-768-5p	NA	down
		hsa-miR-7706	MIMAT0030021	down
		hsa-miR-877-5p	MIMAT0004949	down
		hsa-miR-885-3p	MIMAT0004948	down
		hsa-miR-886-5p	NA	down
		hsa-miR-887-3p	MIMAT0004951	down
		hsa-miR-892b	MIMAT0004918	down
		hsa-miR-9-3p	MIMAT0000442	down
		hsa-miR-920	MIMAT0004970	down
		hsa-miR-92a-3p	MIMAT0000092	down
		hsa-miR-92b-3p	MIMAT0003218	down
		hsa-miR-93-3p	MIMAT0004509	down
		hsa-miR-93-5p	MIMAT0000093	down
		hsa-miR-936	MIMAT0004979	down
		hsa-miR-939-5p	MIMAT0004982	down
		hsa-miR-941	MIMAT0004984	down
		hsa-miR-944	MIMAT0004987	down
		hsa-miR-96-5p	MIMAT0000095	down
		hsa-miR-98-5p	MIMAT0000096	down
		hsa-miR-9851-3p	MIMAT0048640	down
		hsa-miR-9985	MIMAT0039763	down
		hsa-miR-99b-3p	MIMAT0004678	down
		hsa-miR-99b-5p	MIMAT0000689	down
	ERBB4	hsa-let-7a-2-3p	MIMAT0010195	down
		hsa-let-7a-3p	MIMAT0004481	down
		hsa-let-7a-5p	MIMAT0000062	down
		hsa-let-7b-3p	MIMAT0004482	down
		hsa-let-7b-5p	MIMAT0000063	down
		hsa-let-7c-5p	MIMAT0000064	down
		hsa-let-7d-5p	MIMAT0000065	down
		hsa-let-7e-5p	MIMAT0000066	down
		hsa-let-7f-1-3p	MIMAT0004486	down
		hsa-let-7f-2-3p	MIMAT0004487	down
		hsa-let-7f-5p	MIMAT0000067	down
		hsa-let-7g-3p	MIMAT0004584	down
		hsa-let-7g-5p	MIMAT0000414	down
		hsa-let-7i-3p	MIMAT0004585	down
		hsa-let-7i-5p	MIMAT0000415	down
		hsa-miR-1-3p	MIMAT0000416	down
		hsa-miR-101-3p	MIMAT0000099	down
		hsa-miR-103a-3p	MIMAT0000101	down
		hsa-miR-105-5p	MIMAT0000102	down
		hsa-miR-106a-5p	MIMAT0000103	down
		hsa-miR-106b-5p	MIMAT0000680	down
		hsa-miR-107	MIMAT0000104	down
		hsa-miR-10b-3p	MIMAT0004556	down
		hsa-miR-1179	MIMAT0005824	down
		hsa-miR-1185-1-3p	MIMAT0022838	down
		hsa-miR-1185-2-3p	MIMAT0022713	down
		hsa-miR-1185-5p	MIMAT0005798	down
		hsa-miR-1200	MIMAT0005863	down
		hsa-miR-1201	NA	down
		hsa-miR-1205	MIMAT0005869	down
		hsa-miR-1207-3p	MIMAT0005872	down
		hsa-miR-1226-3p	MIMAT0005577	down
		hsa-miR-1228-3p	MIMAT0005583	down
		hsa-miR-1237-3p	MIMAT0005592	down
		hsa-miR-124-3p	MIMAT0000422	down
		hsa-miR-1243	MIMAT0005894	down
		hsa-miR-1244	MIMAT0005896	down
		hsa-miR-1246	MIMAT0005898	down
		hsa-miR-1248	MIMAT0005900	down
		hsa-miR-1250-3p	MIMAT0026740	down
		hsa-miR-1252-5p	MIMAT0005944	down
		hsa-miR-1253	MIMAT0005904	down
		hsa-miR-1255a	MIMAT0005906	down
		hsa-miR-1255b-2-3p	MIMAT0022725	down
		hsa-miR-1255b-5p	MIMAT0005945	down
		hsa-miR-1256	MIMAT0005907	down
		hsa-miR-125a-5p	MIMAT0000443	down
		hsa-miR-125b-2-3p	MIMAT0004603	down
		hsa-miR-125b-5p	MIMAT0000423	down
		hsa-miR-1260a	MIMAT0005911	down
		hsa-miR-1262	MIMAT0005914	down
		hsa-miR-1264	MIMAT0005791	down
		hsa-miR-1269a	MIMAT0005923	down
		hsa-miR-1270	MIMAT0005924	down
		hsa-miR-1275	MIMAT0005929	down
		hsa-miR-1276	MIMAT0005930	down
		hsa-miR-1277-5p	MIMAT0022724	down
		hsa-miR-1279	MIMAT0005937	down
		hsa-miR-128-3p	MIMAT0000424	down
		hsa-miR-1283	MIMAT0005799	down
		hsa-miR-129-5p	MIMAT0000242	down
		hsa-miR-1290	MIMAT0005880	down
		hsa-miR-1297	MIMAT0005886	down
		hsa-miR-1298-5p	MIMAT0005800	down
		hsa-miR-1299	MIMAT0005887	down
		hsa-miR-1301-3p	MIMAT0005797	down
		hsa-miR-1302	MIMAT0005890	down
		hsa-miR-1305	MIMAT0005893	down
		hsa-miR-130a-3p	MIMAT0000425	down
		hsa-miR-130a-5p	MIMAT0004593	down
		hsa-miR-130b-3p	MIMAT0000691	down
		hsa-miR-130b-5p	MIMAT0004680	down
		hsa-miR-132-3p	MIMAT0000426	down
		hsa-miR-1323	MIMAT0005795	down
		hsa-miR-133a-3p	MIMAT0000427	down
		hsa-miR-135a-3p	MIMAT0004595	down
		hsa-miR-135a-5p	MIMAT0000428	down
		hsa-miR-135b-5p	MIMAT0000758	down
		hsa-miR-137-3p	MIMAT0000429	down
		hsa-miR-138-2-3p	MIMAT0004596	down
		hsa-miR-138-5p	MIMAT0000430	down
		hsa-miR-139-3p	MIMAT0004552	down
		hsa-miR-139-5p	MIMAT0000250	down
		hsa-miR-140-5p	MIMAT0000431	down
		hsa-miR-141-5p	MIMAT0004598	down
		hsa-miR-142-5p	MIMAT0000433	down
		hsa-miR-144-3p	MIMAT0000436	down
		hsa-miR-145-5p	MIMAT0000437	down
		hsa-miR-146a-3p	MIMAT0004608	down
		hsa-miR-146a-5p	MIMAT0000449	down
		hsa-miR-146b-5p	MIMAT0002809	down
		hsa-miR-148a-3p	MIMAT0000243	down
		hsa-miR-148a-5p	MIMAT0004549	down
		hsa-miR-148b-3p	MIMAT0000759	down
		hsa-miR-148b-5p	MIMAT0004699	down
		hsa-miR-150-5p	MIMAT0000451	down
		hsa-miR-153-3p	MIMAT0000439	down
		hsa-miR-154-5p	MIMAT0000452	down
		hsa-miR-155-3p	MIMAT0004658	down
		hsa-miR-155-5p	MIMAT0000646	down
		hsa-miR-15a-5p	MIMAT0000068	down
		hsa-miR-15b-5p	MIMAT0000417	down
		hsa-miR-16-1-3p	MIMAT0004489	down
		hsa-miR-16-5p	MIMAT0000069	down
		hsa-miR-17-5p	MIMAT0000070	down
		hsa-miR-181a-5p	MIMAT0000256	down
		hsa-miR-181b-5p	MIMAT0000257	down
		hsa-miR-181c-5p	MIMAT0000258	down
		hsa-miR-181d-5p	MIMAT0002821	down
		hsa-miR-182-5p	MIMAT0000259	down
		hsa-miR-1825	MIMAT0006765	down
		hsa-miR-1827	MIMAT0006767	down
		hsa-miR-183-5p	MIMAT0000261	down
		hsa-miR-184	MIMAT0000454	down
		hsa-miR-185-5p	MIMAT0000455	down
		hsa-miR-186-3p	MIMAT0004612	down
		hsa-miR-186-5p	MIMAT0000456	down
		hsa-miR-187-5p	MIMAT0004561	down
		hsa-miR-18a-3p	MIMAT0002891	down
		hsa-miR-18a-5p	MIMAT0000072	down
		hsa-miR-18b-5p	MIMAT0001412	down
		hsa-miR-191-5p	MIMAT0000440	down
		hsa-miR-1912-3p	MIMAT0007887	down
		hsa-miR-192-3p	MIMAT0004543	down
		hsa-miR-193a-3p	MIMAT0000459	down
		hsa-miR-193b-3p	MIMAT0002819	down
		hsa-miR-194-5p	MIMAT0000460	down
		hsa-miR-195-5p	MIMAT0000461	down
		hsa-miR-196a-5p	MIMAT0000226	down
		hsa-miR-196b-5p	MIMAT0001080	down
		hsa-miR-198	MIMAT0000228	down
		hsa-miR-199a-3p	MIMAT0000232	down
		hsa-miR-199a-5p	MIMAT0000231	down
		hsa-miR-199b-3p	MIMAT0004563	down
		hsa-miR-199b-5p	MIMAT0000263	down
		hsa-miR-19a-3p	MIMAT0000073	down
		hsa-miR-19b-3p	MIMAT0000074	down
		hsa-miR-200b-3p	MIMAT0000318	down
		hsa-miR-200c-3p	MIMAT0000617	down
		hsa-miR-202-3p	MIMAT0002811	down
		hsa-miR-203a-3p	MIMAT0000264	down
		hsa-miR-204-3p	MIMAT0022693	down
		hsa-miR-204-5p	MIMAT0000265	down
		hsa-miR-205-3p	MIMAT0009197	down
		hsa-miR-205-5p	MIMAT0000266	down
		hsa-miR-206	MIMAT0000462	down
		hsa-miR-20a-5p	MIMAT0000075	down
		hsa-miR-20b-5p	MIMAT0001413	down
		hsa-miR-21-5p	MIMAT0000076	down
		hsa-miR-211-5p	MIMAT0000268	down
		hsa-miR-2110	MIMAT0010133	down
		hsa-miR-2113	MIMAT0009206	down
		hsa-miR-2115-3p	MIMAT0011159	down
		hsa-miR-2115-5p	MIMAT0011158	down
		hsa-miR-212-3p	MIMAT0000269	down
		hsa-miR-214-3p	MIMAT0000271	down
		hsa-miR-216b-5p	MIMAT0004959	down
		hsa-miR-218-1-3p	MIMAT0004565	down
		hsa-miR-218-5p	MIMAT0000275	down
		hsa-miR-219b-5p	MIMAT0019747	down
		hsa-miR-22-3p	MIMAT0000077	down
		hsa-miR-220c	NA	down
		hsa-miR-221-3p	MIMAT0000278	down
		hsa-miR-222-3p	MIMAT0000279	down
		hsa-miR-224-3p	MIMAT0009198	down
		hsa-miR-2276-3p	MIMAT0011775	down
		hsa-miR-2277-3p	MIMAT0011777	down
		hsa-miR-23a-3p	MIMAT0000078	down
		hsa-miR-23b-3p	MIMAT0000418	down
		hsa-miR-23c	MIMAT0018000	down
		hsa-miR-24-1-5p	MIMAT0000079	down
		hsa-miR-24-2-5p	MIMAT0004497	down
		hsa-miR-24-3p	MIMAT0000080	down
		hsa-miR-2467-3p	MIMAT0019953	down
		hsa-miR-25-3p	MIMAT0000081	down
		hsa-miR-2682-5p	MIMAT0013517	down
		hsa-miR-26a-5p	MIMAT0000082	down
		hsa-miR-26b-5p	MIMAT0000083	down
		hsa-miR-27a-3p	MIMAT0000084	down
		hsa-miR-27a-5p	MIMAT0004501	down
		hsa-miR-27b-3p	MIMAT0000419	down
		hsa-miR-296-3p	MIMAT0004679	down
		hsa-miR-297	MIMAT0004450	down
		hsa-miR-298	MIMAT0004901	down
		hsa-miR-299-5p	MIMAT0002890	down
		hsa-miR-29a-3p	MIMAT0000086	down
		hsa-miR-29b-1-5p	MIMAT0004514	down
		hsa-miR-29b-2-5p	MIMAT0004515	down
		hsa-miR-29b-3p	MIMAT0000100	down
		hsa-miR-29c-3p	MIMAT0000681	down
		hsa-miR-300	MIMAT0004903	down
		hsa-miR-301a-3p	MIMAT0000688	down
		hsa-miR-301b-3p	MIMAT0004958	down
		hsa-miR-302a-3p	MIMAT0000684	down
		hsa-miR-302a-5p	MIMAT0000683	down
		hsa-miR-302b-3p	MIMAT0000715	down
		hsa-miR-302b-5p	MIMAT0000714	down
		hsa-miR-302c-3p	MIMAT0000717	down
		hsa-miR-302c-5p	MIMAT0000716	down
		hsa-miR-302d-3p	MIMAT0000718	down
		hsa-miR-302d-5p	MIMAT0004685	down
		hsa-miR-302e	MIMAT0005931	down
		hsa-miR-302f	MIMAT0005932	down
		hsa-miR-3065-5p	MIMAT0015066	down
		hsa-miR-30a-3p	MIMAT0000088	down
		hsa-miR-30a-5p	MIMAT0000087	down
		hsa-miR-30b-3p	MIMAT0004589	down
		hsa-miR-30b-5p	MIMAT0000420	down
		hsa-miR-30c-2-3p	MIMAT0004550	down
		hsa-miR-30c-5p	MIMAT0000244	down
		hsa-miR-30d-3p	MIMAT0004551	down
		hsa-miR-30d-5p	MIMAT0000245	down
		hsa-miR-30e-3p	MIMAT0000693	down
		hsa-miR-30e-5p	MIMAT0000692	down
		hsa-miR-3121-3p	MIMAT0014983	down
		hsa-miR-3123	MIMAT0014985	down
		hsa-miR-3124-3p	MIMAT0019200	down
		hsa-miR-3125	MIMAT0014988	down
		hsa-miR-3128	MIMAT0014991	down
		hsa-miR-3129-5p	MIMAT0014992	down
		hsa-miR-3133	MIMAT0014998	down
		hsa-miR-3138	MIMAT0015006	down
		hsa-miR-3143	MIMAT0015012	down
		hsa-miR-3144-3p	MIMAT0015015	down
		hsa-miR-3146	MIMAT0015018	down
		hsa-miR-3148	MIMAT0015021	down
		hsa-miR-3149	MIMAT0015022	down
		hsa-miR-3152-3p	MIMAT0015025	down
		hsa-miR-3152-5p	MIMAT0019207	down
		hsa-miR-3153	MIMAT0015026	down
		hsa-miR-3158-5p	MIMAT0019211	down
		hsa-miR-3163	MIMAT0015037	down
		hsa-miR-3167	MIMAT0015042	down
		hsa-miR-3173-3p	MIMAT0015048	down
		hsa-miR-3176	MIMAT0015053	down
		hsa-miR-3180-5p	MIMAT0015057	down
		hsa-miR-3185	MIMAT0015065	down
		hsa-miR-3187-3p	MIMAT0015069	down
		hsa-miR-3189-3p	MIMAT0015071	down
		hsa-miR-3191-5p	MIMAT0022732	down
		hsa-miR-32-3p	MIMAT0004505	down
		hsa-miR-32-5p	MIMAT0000090	down
		hsa-miR-320a-3p	MIMAT0000510	down
		hsa-miR-320a-5p	MIMAT0037311	down
		hsa-miR-320b	MIMAT0005792	down
		hsa-miR-320c	MIMAT0005793	down
		hsa-miR-320d	MIMAT0006764	down
		hsa-miR-320e	MIMAT0015072	down
		hsa-miR-323a-3p	MIMAT0000755	down
		hsa-miR-324-3p	MIMAT0000762	down
		hsa-miR-326	MIMAT0000756	down
		hsa-miR-329-3p	MIMAT0001629	down
		hsa-miR-330-3p	MIMAT0000751	down
		hsa-miR-330-5p	MIMAT0004693	down
		hsa-miR-331-3p	MIMAT0000760	down
		hsa-miR-331-5p	MIMAT0004700	down
		hsa-miR-335-3p	MIMAT0004703	down
		hsa-miR-337-3p	MIMAT0000754	down
		hsa-miR-337-5p	MIMAT0004695	down
		hsa-miR-33a-3p	MIMAT0004506	down
		hsa-miR-33a-5p	MIMAT0000091	down
		hsa-miR-33b-5p	MIMAT0003301	down
		hsa-miR-340-5p	MIMAT0004692	down
		hsa-miR-342-3p	MIMAT0000753	down
		hsa-miR-346	MIMAT0000773	down
		hsa-miR-34a-5p	MIMAT0000255	down
		hsa-miR-34b-3p	MIMAT0004676	down
		hsa-miR-34b-5p	MIMAT0000685	down
		hsa-miR-34c-3p	MIMAT0004677	down
		hsa-miR-3529-3p	MIMAT0022741	down
		hsa-miR-3605-3p	MIMAT0017982	down
		hsa-miR-3605-5p	MIMAT0017981	down
		hsa-miR-3609	MIMAT0017986	down
		hsa-miR-361-5p	MIMAT0000703	down
		hsa-miR-3613-3p	MIMAT0017991	down
		hsa-miR-3616-3p	MIMAT0017996	down
		hsa-miR-3617-5p	MIMAT0017997	down
		hsa-miR-362-3p	MIMAT0004683	down
		hsa-miR-362-5p	MIMAT0000705	down
		hsa-miR-363-3p	MIMAT0000707	down
		hsa-miR-3646	MIMAT0018065	down
		hsa-miR-3647-3p	NA	down
		hsa-miR-3650	MIMAT0018070	down
		hsa-miR-3658	MIMAT0018078	down
		hsa-miR-3660	MIMAT0018081	down
		hsa-miR-3662	MIMAT0018083	down
		hsa-miR-3666	MIMAT0018088	down
		hsa-miR-3671	MIMAT0018094	down
		hsa-miR-3673	MIMAT0018096	down
		hsa-miR-3676-5p	MIMAT0022734	down
		hsa-miR-3678-3p	MIMAT0018103	down
		hsa-miR-3680-3p	MIMAT0018107	down
		hsa-miR-3685	MIMAT0018113	down
		hsa-miR-3688-3p	MIMAT0018116	down
		hsa-miR-369-5p	MIMAT0001621	down
		hsa-miR-3714	MIMAT0018165	down
		hsa-miR-372-3p	MIMAT0000724	down
		hsa-miR-373-3p	MIMAT0000726	down
		hsa-miR-374a-3p	MIMAT0004688	down
		hsa-miR-374a-5p	MIMAT0000727	down
		hsa-miR-374b-3p	MIMAT0004956	down
		hsa-miR-374b-5p	MIMAT0004955	down
		hsa-miR-375-3p	MIMAT0000728	down
		hsa-miR-376a-3p	MIMAT0000729	down
		hsa-miR-376a-5p	MIMAT0003386	down
		hsa-miR-376c-3p	MIMAT0000720	down
		hsa-miR-377-3p	MIMAT0000730	down
		hsa-miR-377-5p	MIMAT0004689	down
		hsa-miR-378a-3p	MIMAT0000732	down
		hsa-miR-378b	MIMAT0014999	down
		hsa-miR-378d	MIMAT0018926	down
		hsa-miR-378i	MIMAT0019074	down
		hsa-miR-379-3p	MIMAT0004690	down
		hsa-miR-380-3p	MIMAT0000735	down
		hsa-miR-381-3p	MIMAT0000736	down
		hsa-miR-381-5p	MIMAT0022862	down
		hsa-miR-382-3p	MIMAT0022697	down
		hsa-miR-383-5p	MIMAT0000738	down
		hsa-miR-3907	MIMAT0018179	down
		hsa-miR-3910	MIMAT0018184	down
		hsa-miR-3913-5p	MIMAT0018187	down
		hsa-miR-3914	MIMAT0018188	down
		hsa-miR-3916	MIMAT0018190	down
		hsa-miR-3919	MIMAT0018193	down
		hsa-miR-3922-3p	MIMAT0018197	down
		hsa-miR-3925-5p	MIMAT0018200	down
		hsa-miR-409-3p	MIMAT0001639	down
		hsa-miR-410-3p	MIMAT0002171	down
		hsa-miR-411-3p	MIMAT0004813	down
		hsa-miR-411-5p	MIMAT0003329	down
		hsa-miR-421	MIMAT0003339	down
		hsa-miR-422a	MIMAT0001339	down
		hsa-miR-423-3p	MIMAT0001340	down
		hsa-miR-423-5p	MIMAT0004748	down
		hsa-miR-424-5p	MIMAT0001341	down
		hsa-miR-4251	MIMAT0016883	down
		hsa-miR-4256	MIMAT0016877	down
		hsa-miR-4257	MIMAT0016878	down
		hsa-miR-4263	MIMAT0016898	down
		hsa-miR-4270	MIMAT0016900	down
		hsa-miR-4272	MIMAT0016902	down
		hsa-miR-4274	MIMAT0016906	down
		hsa-miR-4275	MIMAT0016905	down
		hsa-miR-4282	MIMAT0016912	down
		hsa-miR-4289	MIMAT0016920	down
		hsa-miR-429	MIMAT0001536	down
		hsa-miR-4295	MIMAT0016844	down
		hsa-miR-4297	MIMAT0016846	down
		hsa-miR-4302	MIMAT0016855	down
		hsa-miR-4303	MIMAT0016856	down
		hsa-miR-4307	MIMAT0016860	down
		hsa-miR-4311	MIMAT0016863	down
		hsa-miR-4312	MIMAT0016864	down
		hsa-miR-4319	MIMAT0016870	down
		hsa-miR-432-3p	MIMAT0002815	down
		hsa-miR-432-5p	MIMAT0002814	down
		hsa-miR-4320	MIMAT0016871	down
		hsa-miR-4324	MIMAT0016876	down
		hsa-miR-4328	MIMAT0016926	down
		hsa-miR-4329	MIMAT0016923	down
		hsa-miR-433-3p	MIMAT0001627	down
		hsa-miR-4422	MIMAT0018935	down
		hsa-miR-4423-5p	MIMAT0019232	down
		hsa-miR-4426	MIMAT0018941	down
		hsa-miR-4434	MIMAT0018950	down
		hsa-miR-4440	MIMAT0018958	down
		hsa-miR-4443	MIMAT0018961	down
		hsa-miR-4446-3p	MIMAT0018965	down
		hsa-miR-4455	MIMAT0018977	down
		hsa-miR-4457	MIMAT0018979	down
		hsa-miR-4470	MIMAT0018997	down
		hsa-miR-4474-5p	MIMAT0019234	down
		hsa-miR-4476	MIMAT0019003	down
		hsa-miR-4477a	MIMAT0019004	down
		hsa-miR-4478	MIMAT0019006	down
		hsa-miR-4482-3p	MIMAT0020958	down
		hsa-miR-4484	MIMAT0019018	down
		hsa-miR-4495	MIMAT0019030	down
		hsa-miR-449b-5p	MIMAT0003327	down
		hsa-miR-449c-3p	MIMAT0013771	down
		hsa-miR-449c-5p	MIMAT0010251	down
		hsa-miR-4500	MIMAT0019036	down
		hsa-miR-4509	MIMAT0019046	down
		hsa-miR-450a-5p	MIMAT0001545	down
		hsa-miR-450b-5p	MIMAT0004909	down
		hsa-miR-4514	MIMAT0019051	down
		hsa-miR-4516	MIMAT0019053	down
		hsa-miR-4517	MIMAT0019054	down
		hsa-miR-4520-2-3p	MIMAT0020300	down
		hsa-miR-4526	MIMAT0019065	down
		hsa-miR-4531	MIMAT0019070	down
		hsa-miR-4533	MIMAT0019072	down
		hsa-miR-4534	MIMAT0019073	down
		hsa-miR-454-3p	MIMAT0003885	down
		hsa-miR-4633-5p	MIMAT0019689	down
		hsa-miR-4635	MIMAT0019692	down
		hsa-miR-4639-3p	MIMAT0019698	down
		hsa-miR-4646-5p	MIMAT0019707	down
		hsa-miR-4650-3p	MIMAT0019714	down
		hsa-miR-4661-3p	MIMAT0019730	down
		hsa-miR-4662b	MIMAT0019736	down
		hsa-miR-4666a-3p	MIMAT0019742	down
		hsa-miR-4668-3p	MIMAT0019746	down
		hsa-miR-4668-5p	MIMAT0019745	down
		hsa-miR-4676-3p	MIMAT0019759	down
		hsa-miR-4677-5p	MIMAT0019760	down
		hsa-miR-4678	MIMAT0019762	down
		hsa-miR-4680-3p	MIMAT0019765	down
		hsa-miR-4682	MIMAT0019767	down
		hsa-miR-4683	MIMAT0019768	down
		hsa-miR-4684-5p	MIMAT0019769	down
		hsa-miR-4686	MIMAT0019773	down
		hsa-miR-4692	MIMAT0019783	down
		hsa-miR-4694-3p	MIMAT0019787	down
		hsa-miR-4695-3p	MIMAT0019789	down
		hsa-miR-4697-3p	MIMAT0019792	down
		hsa-miR-4698	MIMAT0019793	down
		hsa-miR-4699-3p	MIMAT0019795	down
		hsa-miR-4701-5p	MIMAT0019798	down
		hsa-miR-4705	MIMAT0019805	down
		hsa-miR-4709-3p	MIMAT0019812	down
		hsa-miR-4712-3p	MIMAT0019819	down
		hsa-miR-4713-5p	MIMAT0019820	down
		hsa-miR-4719	MIMAT0019832	down
		hsa-miR-4720-3p	MIMAT0019834	down
		hsa-miR-4721	MIMAT0019835	down
		hsa-miR-4727-5p	MIMAT0019847	down
		hsa-miR-4729	MIMAT0019851	down
		hsa-miR-4731-3p	MIMAT0019854	down
		hsa-miR-4731-5p	MIMAT0019853	down
		hsa-miR-4735-5p	MIMAT0019860	down
		hsa-miR-4736	MIMAT0019862	down
		hsa-miR-4738-3p	MIMAT0019867	down
		hsa-miR-4744	MIMAT0019875	down
		hsa-miR-4747-5p	MIMAT0019882	down
		hsa-miR-4753-3p	MIMAT0019891	down
		hsa-miR-4756-3p	MIMAT0019900	down
		hsa-miR-4763-3p	MIMAT0019913	down
		hsa-miR-4766-5p	MIMAT0019917	down
		hsa-miR-4770	MIMAT0019924	down
		hsa-miR-4773	MIMAT0019928	down
		hsa-miR-4774-3p	MIMAT0019930	down
		hsa-miR-4775	MIMAT0019931	down
		hsa-miR-4778-5p	MIMAT0019936	down
		hsa-miR-4789-5p	MIMAT0019959	down
		hsa-miR-4795-3p	MIMAT0019969	down
		hsa-miR-4796-3p	MIMAT0019971	down
		hsa-miR-4797-5p	MIMAT0019972	down
		hsa-miR-4801	MIMAT0019980	down
		hsa-miR-4802-3p	MIMAT0019982	down
		hsa-miR-4803	MIMAT0019983	down
		hsa-miR-483-3p	MIMAT0002173	down
		hsa-miR-485-3p	MIMAT0002176	down
		hsa-miR-488-3p	MIMAT0004763	down
		hsa-miR-491-3p	MIMAT0004765	down
		hsa-miR-493-5p	MIMAT0002813	down
		hsa-miR-494-3p	MIMAT0002816	down
		hsa-miR-495-3p	MIMAT0002817	down
		hsa-miR-496	MIMAT0002818	down
		hsa-miR-497-3p	MIMAT0004768	down
		hsa-miR-498-5p	MIMAT0002824	down
		hsa-miR-499a-3p	MIMAT0004772	down
		hsa-miR-499a-5p	MIMAT0002870	down
		hsa-miR-499b-3p	MIMAT0019898	down
		hsa-miR-5000-5p	MIMAT0021019	down
		hsa-miR-5001-3p	MIMAT0021022	down
		hsa-miR-5004-3p	MIMAT0021028	down
		hsa-miR-5007-3p	MIMAT0021036	down
		hsa-miR-500a-5p	MIMAT0004773	down
		hsa-miR-500b-5p	MIMAT0016925	down
		hsa-miR-501-5p	MIMAT0002872	down
		hsa-miR-5010-3p	MIMAT0021044	down
		hsa-miR-502-3p	MIMAT0004775	down
		hsa-miR-502-5p	MIMAT0002873	down
		hsa-miR-503-5p	MIMAT0002874	down
		hsa-miR-505-3p	MIMAT0002876	down
		hsa-miR-507	MIMAT0002879	down
		hsa-miR-5087	MIMAT0021079	down
		hsa-miR-509-3p	MIMAT0002881	down
		hsa-miR-5094	MIMAT0021086	down
		hsa-miR-5096	MIMAT0020603	down
		hsa-miR-511-5p	MIMAT0002808	down
		hsa-miR-512-3p	MIMAT0002823	down
		hsa-miR-513a-3p	MIMAT0004777	down
		hsa-miR-513a-5p	MIMAT0002877	down
		hsa-miR-513b-3p	MIMAT0026749	down
		hsa-miR-513b-5p	MIMAT0005788	down
		hsa-miR-513c-3p	MIMAT0022728	down
		hsa-miR-515-3p	MIMAT0002827	down
		hsa-miR-515-5p	MIMAT0002826	down
		hsa-miR-516a-3p	MIMAT0006778	down
		hsa-miR-516b-3p	MIMAT0002860	down
		hsa-miR-5187-5p	MIMAT0021117	down
		hsa-miR-518a-5p	MIMAT0005457	down
		hsa-miR-518c-5p	MIMAT0002847	down
		hsa-miR-518d-5p	MIMAT0005456	down
		hsa-miR-5195-3p	MIMAT0021127	down
		hsa-miR-5196-5p	MIMAT0021128	down
		hsa-miR-5197-3p	MIMAT0021131	down
		hsa-miR-519a-3p	MIMAT0002869	down
		hsa-miR-519a-5p	MIMAT0005452	down
		hsa-miR-519b-3p	MIMAT0002837	down
		hsa-miR-519c-3p	MIMAT0002832	down
		hsa-miR-519d-3p	MIMAT0002853	down
		hsa-miR-519e-5p	MIMAT0002828	down
		hsa-miR-520a-3p	MIMAT0002834	down
		hsa-miR-520a-5p	MIMAT0002833	down
		hsa-miR-520b-3p	MIMAT0002843	down
		hsa-miR-520c-3p	MIMAT0002846	down
		hsa-miR-520c-5p	MIMAT0005455	down
		hsa-miR-520d-3p	MIMAT0002856	down
		hsa-miR-520d-5p	MIMAT0002855	down
		hsa-miR-520e-3p	MIMAT0002825	down
		hsa-miR-520f-3p	MIMAT0002830	down
		hsa-miR-520g-3p	MIMAT0002858	down
		hsa-miR-520h	MIMAT0002867	down
		hsa-miR-522-3p	MIMAT0002868	down
		hsa-miR-524-5p	MIMAT0002849	down
		hsa-miR-525-5p	MIMAT0002838	down
		hsa-miR-526a-5p	MIMAT0002845	down
		hsa-miR-526b-3p	MIMAT0002836	down
		hsa-miR-527	MIMAT0002862	down
		hsa-miR-532-5p	MIMAT0002888	down
		hsa-miR-539-5p	MIMAT0003163	down
		hsa-miR-541-5p	MIMAT0004919	down
		hsa-miR-542-3p	MIMAT0003389	down
		hsa-miR-543	MIMAT0004954	down
		hsa-miR-544a	MIMAT0003164	down
		hsa-miR-545-5p	MIMAT0004785	down
		hsa-miR-548a-3p	MIMAT0003251	down
		hsa-miR-548a-5p	MIMAT0004803	down
		hsa-miR-548aa	MIMAT0018447	down
		hsa-miR-548ac	MIMAT0018938	down
		hsa-miR-548ae-3p	MIMAT0018954	down
		hsa-miR-548ag	MIMAT0018969	down
		hsa-miR-548ah-3p	MIMAT0020957	down
		hsa-miR-548ah-5p	MIMAT0018972	down
		hsa-miR-548ai	MIMAT0018989	down
		hsa-miR-548aj-3p	MIMAT0018990	down
		hsa-miR-548aj-5p	MIMAT0022739	down
		hsa-miR-548ak	MIMAT0019013	down
		hsa-miR-548am-3p	MIMAT0019076	down
		hsa-miR-548an	MIMAT0019079	down
		hsa-miR-548ap-3p	MIMAT0021038	down
		hsa-miR-548aq-3p	MIMAT0022264	down
		hsa-miR-548aq-5p	MIMAT0022263	down
		hsa-miR-548at-5p	MIMAT0022277	down
		hsa-miR-548av-5p	MIMAT0022303	down
		hsa-miR-548aw	MIMAT0022471	down
		hsa-miR-548b-5p	MIMAT0004798	down
		hsa-miR-548c-3p	MIMAT0003285	down
		hsa-miR-548c-5p	MIMAT0004806	down
		hsa-miR-548d-3p	MIMAT0003323	down
		hsa-miR-548d-5p	MIMAT0004812	down
		hsa-miR-548g-5p	MIMAT0022722	down
		hsa-miR-548h-3p	MIMAT0022723	down
		hsa-miR-548h-5p	MIMAT0005928	down
		hsa-miR-548i	MIMAT0005935	down
		hsa-miR-548j-5p	MIMAT0005875	down
		hsa-miR-548k	MIMAT0005882	down
		hsa-miR-548l	MIMAT0005889	down
		hsa-miR-548n	MIMAT0005916	down
		hsa-miR-548o-3p	MIMAT0005919	down
		hsa-miR-548p	MIMAT0005934	down
		hsa-miR-548t-3p	MIMAT0022730	down
		hsa-miR-548t-5p	MIMAT0015009	down
		hsa-miR-548w	MIMAT0015060	down
		hsa-miR-548x-3p	MIMAT0015081	down
		hsa-miR-548x-5p	MIMAT0022733	down
		hsa-miR-548y	MIMAT0018354	down
		hsa-miR-548z	MIMAT0018446	down
		hsa-miR-551a	MIMAT0003214	down
		hsa-miR-551b-3p	MIMAT0003233	down
		hsa-miR-551b-5p	MIMAT0004794	down
		hsa-miR-556-3p	MIMAT0004793	down
		hsa-miR-557	MIMAT0003221	down
		hsa-miR-5571-5p	MIMAT0022257	down
		hsa-miR-5579-3p	MIMAT0022270	down
		hsa-miR-5580-3p	MIMAT0022274	down
		hsa-miR-5584-5p	MIMAT0022283	down
		hsa-miR-559	MIMAT0003223	down
		hsa-miR-5590-3p	MIMAT0022300	down
		hsa-miR-561-3p	MIMAT0003225	down
		hsa-miR-567	MIMAT0003231	down
		hsa-miR-568	MIMAT0003232	down
		hsa-miR-5680	MIMAT0022468	down
		hsa-miR-5681a	MIMAT0022469	down
		hsa-miR-5683	MIMAT0022472	down
		hsa-miR-5688	MIMAT0022479	down
		hsa-miR-569	MIMAT0003234	down
		hsa-miR-5690	MIMAT0022482	down
		hsa-miR-5692a	MIMAT0022484	down
		hsa-miR-5692b	MIMAT0022497	down
		hsa-miR-5692c	MIMAT0022476	down
		hsa-miR-5696	MIMAT0022489	down
		hsa-miR-570-5p	MIMAT0022707	down
		hsa-miR-5701	MIMAT0022494	down
		hsa-miR-5703	MIMAT0022496	down
		hsa-miR-571	MIMAT0003236	down
		hsa-miR-575	MIMAT0003240	down
		hsa-miR-576-5p	MIMAT0003241	down
		hsa-miR-577	MIMAT0003242	down
		hsa-miR-578	MIMAT0003243	down
		hsa-miR-579-3p	MIMAT0003244	down
		hsa-miR-580-3p	MIMAT0003245	down
		hsa-miR-582-5p	MIMAT0003247	down
		hsa-miR-583	MIMAT0003248	down
		hsa-miR-584-5p	MIMAT0003249	down
		hsa-miR-587	MIMAT0003253	down
		hsa-miR-588	MIMAT0003255	down
		hsa-miR-589-5p	MIMAT0004799	down
		hsa-miR-590-3p	MIMAT0004801	down
		hsa-miR-590-5p	MIMAT0003258	down
		hsa-miR-593-3p	MIMAT0004802	down
		hsa-miR-593-5p	MIMAT0003261	down
		hsa-miR-603	MIMAT0003271	down
		hsa-miR-606	MIMAT0003274	down
		hsa-miR-607	MIMAT0003275	down
		hsa-miR-609	MIMAT0003277	down
		hsa-miR-613	MIMAT0003281	down
		hsa-miR-6131	MIMAT0024615	down
		hsa-miR-618	MIMAT0003287	down
		hsa-miR-620	MIMAT0003289	down
		hsa-miR-622	MIMAT0003291	down
		hsa-miR-624-5p	MIMAT0003293	down
		hsa-miR-629-3p	MIMAT0003298	down
		hsa-miR-630	MIMAT0003299	down
		hsa-miR-634	MIMAT0003304	down
		hsa-miR-637	MIMAT0003307	down
		hsa-miR-640	MIMAT0003310	down
		hsa-miR-641	MIMAT0003311	down
		hsa-miR-642a-5p	MIMAT0003312	down
		hsa-miR-646	MIMAT0003316	down
		hsa-miR-648	MIMAT0003318	down
		hsa-miR-650	MIMAT0003320	down
		hsa-miR-6516-3p	MIMAT0030418	down
		hsa-miR-652-5p	MIMAT0022709	down
		hsa-miR-653-5p	MIMAT0003328	down
		hsa-miR-656-3p	MIMAT0003332	down
		hsa-miR-658	MIMAT0003336	down
		hsa-miR-660-5p	MIMAT0003338	down
		hsa-miR-664a-3p	MIMAT0005949	down
		hsa-miR-664b-3p	MIMAT0022272	down
		hsa-miR-665	MIMAT0004952	down
		hsa-miR-671-3p	MIMAT0004819	down
		hsa-miR-671-5p	MIMAT0003880	down
		hsa-miR-6715b-5p	MIMAT0025842	down
		hsa-miR-6739-3p	MIMAT0027380	down
		hsa-miR-6764-5p	MIMAT0027428	down
		hsa-miR-6770-5p	MIMAT0027440	down
		hsa-miR-6809-3p	MIMAT0027519	down
		hsa-miR-6830-3p	MIMAT0027561	down
		hsa-miR-6868-3p	MIMAT0027637	down
		hsa-miR-6885-3p	MIMAT0027671	down
		hsa-miR-7-1-3p	MIMAT0004553	down
		hsa-miR-7-2-3p	MIMAT0004554	down
		hsa-miR-7-5p	MIMAT0000252	down
		hsa-miR-708-3p	MIMAT0004927	down
		hsa-miR-7153-5p	MIMAT0028216	down
		hsa-miR-758-5p	MIMAT0022929	down
		hsa-miR-765	MIMAT0003945	down
		hsa-miR-766-3p	MIMAT0003888	down
		hsa-miR-766-5p	MIMAT0022714	down
		hsa-miR-768-3p	NA	down
		hsa-miR-769-3p	MIMAT0003887	down
		hsa-miR-8068	MIMAT0030995	down
		hsa-miR-875-3p	MIMAT0004923	down
		hsa-miR-876-3p	MIMAT0004925	down
		hsa-miR-876-5p	MIMAT0004924	down
		hsa-miR-885-3p	MIMAT0004948	down
		hsa-miR-886-3p	NA	down
		hsa-miR-891b	MIMAT0004913	down
		hsa-miR-9-3p	MIMAT0000442	down
		hsa-miR-92a-3p	MIMAT0000092	down
		hsa-miR-92b-3p	MIMAT0003218	down
		hsa-miR-93-5p	MIMAT0000093	down
		hsa-miR-936	MIMAT0004979	down
		hsa-miR-938	MIMAT0004981	down
		hsa-miR-940	MIMAT0004983	down
		hsa-miR-942-5p	MIMAT0004985	down
		hsa-miR-944	MIMAT0004987	down
		hsa-miR-95-3p	MIMAT0000094	down
		hsa-miR-96-5p	MIMAT0000095	down
		hsa-miR-98-5p	MIMAT0000096	down
		hsa-miR-9985	MIMAT0039763	down
		hsa-mir-1258	MIMAT0005909	down
	JUN	hsa-let-7a-5p	MIMAT0000062	down
		hsa-let-7b-5p	MIMAT0000063	down
		hsa-let-7c-5p	MIMAT0000064	down
		hsa-let-7d-5p	MIMAT0000065	down
		hsa-let-7e-5p	MIMAT0000066	down
		hsa-let-7f-2-3p	MIMAT0004487	down
		hsa-let-7f-5p	MIMAT0000067	down
		hsa-let-7g-5p	MIMAT0000414	down
		hsa-let-7i-5p	MIMAT0000415	down
		hsa-miR-1-3p	MIMAT0000416	down
		hsa-miR-101-3p	MIMAT0000099	down
		hsa-miR-10399-3p	MIMAT0041630	down
		hsa-miR-103a-3p	MIMAT0000101	down
		hsa-miR-105-5p	MIMAT0000102	down
		hsa-miR-106a-5p	MIMAT0000103	down
		hsa-miR-107	MIMAT0000104	down
		hsa-miR-10a-5p	MIMAT0000253	down
		hsa-miR-10b-5p	MIMAT0000254	down
		hsa-miR-1185-1-3p	MIMAT0022838	down
		hsa-miR-1206	MIMAT0005870	down
		hsa-miR-122-5p	MIMAT0000421	down
		hsa-miR-1229-3p	MIMAT0005584	down
		hsa-miR-124-3p	MIMAT0000422	down
		hsa-miR-1249-3p	MIMAT0005901	down
		hsa-miR-1253	MIMAT0005904	down
		hsa-miR-125a-5p	MIMAT0000443	down
		hsa-miR-125b-5p	MIMAT0000423	down
		hsa-miR-126-3p	MIMAT0000445	down
		hsa-miR-1266-5p	MIMAT0005920	down
		hsa-miR-1269a	MIMAT0005923	down
		hsa-miR-1271-5p	MIMAT0005796	down
		hsa-miR-1277-5p	MIMAT0022724	down
		hsa-miR-128-3p	MIMAT0000424	down
		hsa-miR-1285-3p	MIMAT0005876	down
		hsa-miR-1299	MIMAT0005887	down
		hsa-miR-1301-3p	MIMAT0005797	down
		hsa-miR-1304-3p	MIMAT0022720	down
		hsa-miR-1305	MIMAT0005893	down
		hsa-miR-1307-3p	MIMAT0005951	down
		hsa-miR-130b-5p	MIMAT0004680	down
		hsa-miR-1321	MIMAT0005952	down
		hsa-miR-133b	MIMAT0000770	down
		hsa-miR-135a-2-3p	MIMAT0037309	down
		hsa-miR-137-3p	MIMAT0000429	down
		hsa-miR-139-5p	MIMAT0000250	down
		hsa-miR-141-3p	MIMAT0000432	down
		hsa-miR-142-3p	MIMAT0000434	down
		hsa-miR-145-3p	MIMAT0004601	down
		hsa-miR-146b-5p	MIMAT0002809	down
		hsa-miR-1470	MIMAT0007348	down
		hsa-miR-148a-3p	MIMAT0000243	down
		hsa-miR-148a-5p	MIMAT0004549	down
		hsa-miR-148b-3p	MIMAT0000759	down
		hsa-miR-148b-5p	MIMAT0004699	down
		hsa-miR-149-3p	MIMAT0004609	down
		hsa-miR-149-5p	MIMAT0000450	down
		hsa-miR-150-5p	MIMAT0000451	down
		hsa-miR-151a-3p	MIMAT0000757	down
		hsa-miR-151a-5p	MIMAT0004697	down
		hsa-miR-151b	MIMAT0010214	down
		hsa-miR-155-5p	MIMAT0000646	down
		hsa-miR-15a-3p	MIMAT0004488	down
		hsa-miR-15a-5p	MIMAT0000068	down
		hsa-miR-15b-5p	MIMAT0000417	down
		hsa-miR-16-5p	MIMAT0000069	down
		hsa-miR-17-3p	MIMAT0000071	down
		hsa-miR-17-5p	MIMAT0000070	down
		hsa-miR-181a-2-3p	MIMAT0004558	down
		hsa-miR-182-3p	MIMAT0000260	down
		hsa-miR-182-5p	MIMAT0000259	down
		hsa-miR-183-5p	MIMAT0000261	down
		hsa-miR-185-5p	MIMAT0000455	down
		hsa-miR-188-3p	MIMAT0004613	down
		hsa-miR-18a-5p	MIMAT0000072	down
		hsa-miR-18b-5p	MIMAT0001412	down
		hsa-miR-191-5p	MIMAT0000440	down
		hsa-miR-193a-5p	MIMAT0004614	down
		hsa-miR-194-5p	MIMAT0000460	down
		hsa-miR-195-5p	MIMAT0000461	down
		hsa-miR-196b-5p	MIMAT0001080	down
		hsa-miR-197-3p	MIMAT0000227	down
		hsa-miR-199a-3p	MIMAT0000232	down
		hsa-miR-199b-3p	MIMAT0004563	down
		hsa-miR-19a-3p	MIMAT0000073	down
		hsa-miR-19b-3p	MIMAT0000074	down
		hsa-miR-200a-3p	MIMAT0000682	down
		hsa-miR-200b-3p	MIMAT0000318	down
		hsa-miR-200c-3p	MIMAT0000617	down
		hsa-miR-203a-3p	MIMAT0000264	down
		hsa-miR-204-5p	MIMAT0000265	down
		hsa-miR-2052	MIMAT0009977	down
		hsa-miR-2054	MIMAT0009979	down
		hsa-miR-206	MIMAT0000462	down
		hsa-miR-20b-5p	MIMAT0001413	down
		hsa-miR-21-3p	MIMAT0004494	down
		hsa-miR-21-5p	MIMAT0000076	down
		hsa-miR-210-3p	MIMAT0000267	down
		hsa-miR-212-5p	MIMAT0022695	down
		hsa-miR-216b-5p	MIMAT0004959	down
		hsa-miR-22-5p	MIMAT0004495	down
		hsa-miR-221-3p	MIMAT0000278	down
		hsa-miR-222-3p	MIMAT0000279	down
		hsa-miR-223-3p	MIMAT0000280	down
		hsa-miR-224-3p	MIMAT0009198	down
		hsa-miR-2278	MIMAT0011778	down
		hsa-miR-23b-3p	MIMAT0000418	down
		hsa-miR-24-3p	MIMAT0000080	down
		hsa-miR-25-3p	MIMAT0000081	down
		hsa-miR-25-5p	MIMAT0004498	down
		hsa-miR-2681-5p	MIMAT0013515	down
		hsa-miR-26a-5p	MIMAT0000082	down
		hsa-miR-26b-3p	MIMAT0004500	down
		hsa-miR-26b-5p	MIMAT0000083	down
		hsa-miR-27a-3p	MIMAT0000084	down
		hsa-miR-27a-5p	MIMAT0004501	down
		hsa-miR-27b-3p	MIMAT0000419	down
		hsa-miR-28-5p	MIMAT0000085	down
		hsa-miR-297	MIMAT0004450	down
		hsa-miR-298	MIMAT0004901	down
		hsa-miR-29a-3p	MIMAT0000086	down
		hsa-miR-29b-3p	MIMAT0000100	down
		hsa-miR-29c-3p	MIMAT0000681	down
		hsa-miR-302a-3p	MIMAT0000684	down
		hsa-miR-302b-3p	MIMAT0000715	down
		hsa-miR-302d-3p	MIMAT0000718	down
		hsa-miR-30a-5p	MIMAT0000087	down
		hsa-miR-30c-5p	MIMAT0000244	down
		hsa-miR-30d-3p	MIMAT0004551	down
		hsa-miR-30d-5p	MIMAT0000245	down
		hsa-miR-30e-3p	MIMAT0000693	down
		hsa-miR-30e-5p	MIMAT0000692	down
		hsa-miR-31-5p	MIMAT0000089	down
		hsa-miR-3119	MIMAT0014981	down
		hsa-miR-3120-3p	MIMAT0014982	down
		hsa-miR-3143	MIMAT0015012	down
		hsa-miR-3178	MIMAT0015055	down
		hsa-miR-3184-3p	MIMAT0022731	down
		hsa-miR-32-5p	MIMAT0000090	down
		hsa-miR-3200-3p	MIMAT0015085	down
		hsa-miR-3202	MIMAT0015089	down
		hsa-miR-320a-3p	MIMAT0000510	down
		hsa-miR-320b	MIMAT0005792	down
		hsa-miR-320c	MIMAT0005793	down
		hsa-miR-320d	MIMAT0006764	down
		hsa-miR-320e	MIMAT0015072	down
		hsa-miR-324-3p	MIMAT0000762	down
		hsa-miR-326	MIMAT0000756	down
		hsa-miR-330-3p	MIMAT0000751	down
		hsa-miR-330-5p	MIMAT0004693	down
		hsa-miR-335-3p	MIMAT0004703	down
		hsa-miR-33a-3p	MIMAT0004506	down
		hsa-miR-340-5p	MIMAT0004692	down
		hsa-miR-342-3p	MIMAT0000753	down
		hsa-miR-34a-3p	MIMAT0004557	down
		hsa-miR-34a-5p	MIMAT0000255	down
		hsa-miR-361-5p	MIMAT0000703	down
		hsa-miR-3615	MIMAT0017994	down
		hsa-miR-3653-3p	MIMAT0018073	down
		hsa-miR-365a-3p	MIMAT0000710	down
		hsa-miR-365b-3p	MIMAT0022834	down
		hsa-miR-3671	MIMAT0018094	down
		hsa-miR-3679-5p	MIMAT0018104	down
		hsa-miR-369-5p	MIMAT0001621	down
		hsa-miR-3691-3p	MIMAT0019224	down
		hsa-miR-370-5p	MIMAT0026483	down
		hsa-miR-3714	MIMAT0018165	down
		hsa-miR-374c-5p	MIMAT0018443	down
		hsa-miR-375-3p	MIMAT0000728	down
		hsa-miR-378a-3p	MIMAT0000732	down
		hsa-miR-378c	MIMAT0016847	down
		hsa-miR-378d	MIMAT0018926	down
		hsa-miR-383-5p	MIMAT0000738	down
		hsa-miR-3910	MIMAT0018184	down
		hsa-miR-3917	MIMAT0018191	down
		hsa-miR-3924	MIMAT0018199	down
		hsa-miR-3925-5p	MIMAT0018200	down
		hsa-miR-3934-5p	MIMAT0018349	down
		hsa-miR-3942-5p	MIMAT0018358	down
		hsa-miR-409-3p	MIMAT0001639	down
		hsa-miR-423-5p	MIMAT0004748	down
		hsa-miR-424-5p	MIMAT0001341	down
		hsa-miR-425-5p	MIMAT0003393	down
		hsa-miR-4264	MIMAT0016899	down
		hsa-miR-4277	MIMAT0016908	down
		hsa-miR-4282	MIMAT0016912	down
		hsa-miR-429	MIMAT0001536	down
		hsa-miR-4307	MIMAT0016860	down
		hsa-miR-4311	MIMAT0016863	down
		hsa-miR-4328	MIMAT0016926	down
		hsa-miR-4454	MIMAT0018976	down
		hsa-miR-4480	MIMAT0019014	down
		hsa-miR-449a	MIMAT0001541	down
		hsa-miR-449b-5p	MIMAT0003327	down
		hsa-miR-449c-5p	MIMAT0010251	down
		hsa-miR-4504	MIMAT0019040	down
		hsa-miR-4510	MIMAT0019047	down
		hsa-miR-4524a-3p	MIMAT0019063	down
		hsa-miR-4529-5p	MIMAT0019236	down
		hsa-miR-4533	MIMAT0019072	down
		hsa-miR-455-5p	MIMAT0003150	down
		hsa-miR-4645-3p	MIMAT0019706	down
		hsa-miR-466	MIMAT0015002	down
		hsa-miR-4690-3p	MIMAT0019780	down
		hsa-miR-4715-3p	MIMAT0019825	down
		hsa-miR-4720-3p	MIMAT0019834	down
		hsa-miR-4724-5p	MIMAT0019841	down
		hsa-miR-4727-5p	MIMAT0019847	down
		hsa-miR-4728-5p	MIMAT0019849	down
		hsa-miR-4729	MIMAT0019851	down
		hsa-miR-4739	MIMAT0019868	down
		hsa-miR-4749-3p	MIMAT0019886	down
		hsa-miR-4756-5p	MIMAT0019899	down
		hsa-miR-4781-3p	MIMAT0019943	down
		hsa-miR-4783-5p	MIMAT0019946	down
		hsa-miR-4803	MIMAT0019983	down
		hsa-miR-4804-3p	MIMAT0019985	down
		hsa-miR-484	MIMAT0002174	down
		hsa-miR-485-5p	MIMAT0002175	down
		hsa-miR-486-3p	MIMAT0004762	down
		hsa-miR-493-5p	MIMAT0002813	down
		hsa-miR-495-3p	MIMAT0002817	down
		hsa-miR-496	MIMAT0002818	down
		hsa-miR-501-3p	MIMAT0004774	down
		hsa-miR-501-5p	MIMAT0002872	down
		hsa-miR-5011-5p	MIMAT0021045	down
		hsa-miR-502-5p	MIMAT0002873	down
		hsa-miR-509-3-5p	MIMAT0004975	down
		hsa-miR-509-5p	MIMAT0004779	down
		hsa-miR-512-3p	MIMAT0002823	down
		hsa-miR-513a-3p	MIMAT0004777	down
		hsa-miR-518a-5p	MIMAT0005457	down
		hsa-miR-519e-3p	MIMAT0002829	down
		hsa-miR-520d-5p	MIMAT0002855	down
		hsa-miR-522-3p	MIMAT0002868	down
		hsa-miR-522-5p	MIMAT0005451	down
		hsa-miR-524-5p	MIMAT0002849	down
		hsa-miR-527	MIMAT0002862	down
		hsa-miR-542-3p	MIMAT0003389	down
		hsa-miR-5584-3p	MIMAT0022284	down
		hsa-miR-5587-5p	MIMAT0022289	down
		hsa-miR-568	MIMAT0003232	down
		hsa-miR-5688	MIMAT0022479	down
		hsa-miR-5701	MIMAT0022494	down
		hsa-miR-574-5p	MIMAT0004795	down
		hsa-miR-580-3p	MIMAT0003245	down
		hsa-miR-582-5p	MIMAT0003247	down
		hsa-miR-583	MIMAT0003248	down
		hsa-miR-587	MIMAT0003253	down
		hsa-miR-593-5p	MIMAT0003261	down
		hsa-miR-597-5p	MIMAT0003265	down
		hsa-miR-600	MIMAT0003268	down
		hsa-miR-612	MIMAT0003280	down
		hsa-miR-633	MIMAT0003303	down
		hsa-miR-637	MIMAT0003307	down
		hsa-miR-638	MIMAT0003308	down
		hsa-miR-6516-5p	MIMAT0030417	down
		hsa-miR-653-3p	MIMAT0026625	down
		hsa-miR-655-3p	MIMAT0003331	down
		hsa-miR-660-5p	MIMAT0003338	down
		hsa-miR-664a-3p	MIMAT0005949	down
		hsa-miR-664b-3p	MIMAT0022272	down
		hsa-miR-670-5p	MIMAT0010357	down
		hsa-miR-671-5p	MIMAT0003880	down
		hsa-miR-6785-5p	MIMAT0027470	down
		hsa-miR-6820-3p	MIMAT0027541	down
		hsa-miR-6883-5p	MIMAT0027666	down
		hsa-miR-708-5p	MIMAT0004926	down
		hsa-miR-758-3p	MIMAT0003879	down
		hsa-miR-759	MIMAT0010497	down
		hsa-miR-766-3p	MIMAT0003888	down
		hsa-miR-769-3p	MIMAT0003887	down
		hsa-miR-769-5p	MIMAT0003886	down
		hsa-miR-7843-5p	MIMAT0030411	down
		hsa-miR-7854-3p	MIMAT0030429	down
		hsa-miR-8084	MIMAT0031011	down
		hsa-miR-891b	MIMAT0004913	down
		hsa-miR-9-3p	MIMAT0000442	down
		hsa-miR-9-5p	MIMAT0000441	down
		hsa-miR-92a-3p	MIMAT0000092	down
		hsa-miR-92b-3p	MIMAT0003218	down
		hsa-miR-93-5p	MIMAT0000093	down
		hsa-miR-935	MIMAT0004978	down
		hsa-miR-940	MIMAT0004983	down
		hsa-miR-944	MIMAT0004987	down
		hsa-miR-95-3p	MIMAT0000094	down
		hsa-miR-96-5p	MIMAT0000095	down
		hsa-miR-99b-3p	MIMAT0004678	down
		hsa-mir-1258	MIMAT0005909	down
	MEF2D	hsa-let-7a-2-3p	MIMAT0010195	down
		hsa-let-7a-3p	MIMAT0004481	down
		hsa-let-7a-5p	MIMAT0000062	down
		hsa-let-7b-3p	MIMAT0004482	down
		hsa-let-7b-5p	MIMAT0000063	down
		hsa-let-7c-5p	MIMAT0000064	down
		hsa-let-7d-5p	MIMAT0000065	down
		hsa-let-7e-5p	MIMAT0000066	down
		hsa-let-7f-1-3p	MIMAT0004486	down
		hsa-let-7f-2-3p	MIMAT0004487	down
		hsa-let-7f-5p	MIMAT0000067	down
		hsa-let-7g-3p	MIMAT0004584	down
		hsa-let-7g-5p	MIMAT0000414	down
		hsa-let-7i-5p	MIMAT0000415	down
		hsa-miR-1-3p	MIMAT0000416	down
		hsa-miR-100-3p	MIMAT0004512	down
		hsa-miR-101-3p	MIMAT0000099	down
		hsa-miR-101-5p	MIMAT0004513	down
		hsa-miR-10399-5p	MIMAT0041629	down
		hsa-miR-103a-3p	MIMAT0000101	down
[truncated: 2,422 more rows]
